# Supplementary material for: Seismic hazard analysis and financial impact assessment of railway infrastructure in the US West Coast: A machine learning approach
Source: PLoS One. 2024 Aug 12;19(8):e0308255. doi: 10.1371/journal.pone.0308255 (PMC11318867; doi:10.1371/journal.pone.0308255)
Supplement: S1 File — This dataset compiles earthquake occurrences of magnitude 3.5 or greater from 2000 to 2022 in the states of California, Washington, and Oregon. It includes details such as the date, time, location, magnitude, and depth of each earthquake. The data is sourced from the United States Geological Survey (USGS) to assist in seismic research and analysis. (CSV) [file pone.0308255.s001.csv]

time	latitude	longitude	depth	mag	magType	nst	gap	dmin	rms	net	id	updated	place	type	horizontal	depthError	magError	magNst	status	locationSo	magSource	state	STATEFP	COUNTYFP	COUNTYNS	AFFGEOID	GEOID	NAME	LSAD	ALAND	AWATER	GEOID_2	STUSPS	NAME_2
2022/12/31 12:12:26.650	33.397500000000001	-116.393333299999995	3.880000000000000	4.140000000000000	mw	132	16.000000000000000	0.073910000000000	0.190000000000000	ci	ci40151807	2023/09/22 21:50:30.029	16 km N of Borrego Springs, CA	earthquake	0.100000000000000	0.380000000000000		6	reviewed	ci	ci		06	073	00277301	0500000US06073	06073	San Diego	06	10900649391	820695499	06	CA	California
2022/12/24 19:33:44.190	40.557166700000003	-124.008333300000004	22.399999999999999	4.160000000000000	mw	40	43.000000000000000	0.088610000000000	0.150000000000000	nc	nc73824236	2023/06/12 12:32:50.543	8km E of Hydesville, CA	earthquake	0.220000000000000	0.360000000000000		6	reviewed	nc	nc		06	023	01681908	0500000US06023	06023	Humboldt	06	9241527430	1253763757	06	CA	California
2022/12/22 11:49:55.860	40.360166700000001	-124.334666700000000	28.710000000000001	3.790000000000000	mw	30	206.000000000000000	0.050230000000000	0.110000000000000	nc	nc73823036	2023/02/28 23:06:44.040	6km NW of Petrolia, CA	earthquake	0.520000000000000	0.450000000000000		3	reviewed	nc	nc		06	023	01681908	0500000US06023	06023	Humboldt	06	9241527430	1253763757	06	CA	California
2022/12/20 22:06:34.380	40.545499999999997	-124.329166700000002	19.739999999999998	4.350000000000000	mw	32	188.000000000000000	0.054650000000000	0.170000000000000	nc	nc73822026	2023/02/28 23:06:36.040	6km WSW of Ferndale, CA	earthquake	0.530000000000000	0.320000000000000		4	reviewed	nc	nc		06	023	01681908	0500000US06023	06023	Humboldt	06	9241527430	1253763757	06	CA	California
2022/12/20 15:09:05.740	40.600499999999997	-124.068833299999994	22.500000000000000	3.990000000000000	mw	33	31.000000000000000	0.059570000000000	0.110000000000000	nc	nc73821636	2023/02/28 23:06:34.040	6km NNE of Hydesville, CA	earthquake	0.290000000000000	0.390000000000000		4	reviewed	nc	nc		06	023	01681908	0500000US06023	06023	Humboldt	06	9241527430	1253763757	06	CA	California
2022/12/20 10:53:16.680	40.527333300000002	-124.354333299999993	17.090000000000000	3.520000000000000	ml	23	211.000000000000000	0.053280000000000	0.140000000000000	nc	nc73821111	2023/02/28 23:06:32.040	9km SW of Ferndale, CA	earthquake	0.560000000000000	0.260000000000000	0.117000000000000	4	reviewed	nc	nc		06	023	01681908	0500000US06023	06023	Humboldt	06	9241527430	1253763757	06	CA	California
2022/12/20 10:39:02.360	40.522833300000002	-124.188166699999996	26.550000000000001	4.920000000000000	mw	35	60.000000000000000	0.069180000000000	0.120000000000000	nc	nc73821046	2023/02/28 23:06:32.040	7km WNW of Rio Dell, CA	earthquake	0.300000000000000	0.470000000000000		3	reviewed	nc	nc		06	023	01681908	0500000US06023	06023	Humboldt	06	9241527430	1253763757	06	CA	California
2022/12/17 11:39:42.860	37.918166700000000	-122.304000000000002	5.480000000000000	3.570000000000000	mw	170	19.000000000000000	0.015980000000000	0.150000000000000	nc	nc73819746	2023/10/28 02:07:00.364	1km ENE of El Cerrito, CA	earthquake	0.100000000000000	0.170000000000000		4	reviewed	nc	nc		06	013	01675903	0500000US06013	06013	Contra Costa	06	1857233047	225282636	06	CA	California
2022/12/07 14:13:22.690	35.508666699999999	-118.391499999999994	5.070000000000000	3.590000000000000	mw	58	21.000000000000000	0.167800000000000	0.160000000000000	ci	ci40142983	2023/11/02 20:08:52.698	13 km SE of Bodfish, CA	earthquake	0.130000000000000	0.900000000000000		6	reviewed	ci	ci		06	029	02054176	0500000US06029	06029	Kern	06	21062456129	78764641	06	CA	California
2022/12/06 00:10:37.510	35.935666699999999	-120.012666699999997	9.460000000000001	3.980000000000000	mw	66	75.000000000000000	0.082220000000000	0.160000000000000	nc	nc73814971	2023/02/11 23:03:09.040	9km SSW of Kettleman City, CA	earthquake	0.260000000000000	0.540000000000000		5	reviewed	nc	nc		06	031	00277280	0500000US06031	06031	Kings	06	3600883824	3162664	06	CA	California
2022/12/05 23:13:16.710	37.325833299999999	-121.687666699999994	8.210000000000004	3.590000000000000	mw	205	26.000000000000000	0.025200000000000	0.120000000000000	nc	nc73814941	2023/07/31 10:50:48.552	13km ESE of Alum Rock, CA	earthquake	0.090000000000000	0.170000000000000		3	reviewed	nc	nc		06	085	00277307	0500000US06085	06085	Santa Clara	06	3343896477	33589866	06	CA	California
2022/12/02 12:21:48.910	37.156333300000000	-118.337999999999994	8.170000000000000	3.910000000000000	ml	29	109.000000000000000	0.086220000000000	0.060000000000000	nc	nc73813816	2023/02/08 19:52:11.095	4km WSW of Big Pine, CA	earthquake	0.510000000000000	0.770000000000000	0.178000000000000	155	reviewed	nc	nc		06	027	01804637	0500000US06027	06027	Inyo	06	26368508430	119088151	06	CA	California
2022/12/01 15:28:29.660	32.836166700000000	-116.040333300000000	10.460000000000001	3.820000000000000	mw	79	43.000000000000000	0.065160000000000	0.250000000000000	ci	ci40383192	2023/02/05 23:25:51.040	12km NNW of Ocotillo, CA	earthquake	0.180000000000000	0.470000000000000		4	reviewed	ci	ci		06	025	00277277	0500000US06025	06025	Imperial	06	10817292933	790212281	06	CA	California
2022/11/07 02:01:27.780	39.482833300000003	-123.116500000000002	5.640000000000000	3.760000000000000	mw	66	71.000000000000000	0.095570000000000	0.080000000000000	nc	nc73804556	2023/01/21 19:27:11.040	16km WNW of Lake Pillsbury, CA	earthquake	0.120000000000000	0.340000000000000		3	reviewed	nc	nc		06	045	00277287	0500000US06045	06045	Mendocino	06	9081426659	962946207	06	CA	California
2022/10/25 22:08:37.200	37.310666699999999	-121.675166700000005	8.050000000000002	3.540000000000000	mw	124	28.000000000000000	0.040390000000000	0.080000000000000	nc	nc73799186	2023/01/03 15:23:27.040	15km E of Seven Trees, CA	earthquake	0.080000000000000	0.190000000000000		4	reviewed	nc	nc		06	085	00277307	0500000US06085	06085	Santa Clara	06	3343896477	33589866	06	CA	California
2022/10/25 18:42:02.710	37.311500000000002	-121.671999999999997	8.380000000000004	5.060000000000000	mw	199	28.000000000000000	0.038150000000000	0.100000000000000	nc	nc73799091	2023/10/25 18:52:08.198	15km ESE of Alum Rock, CA	earthquake	0.080000000000000	0.180000000000000		3	reviewed	nc	nc		06	085	00277307	0500000US06085	06085	Santa Clara	06	3343896477	33589866	06	CA	California
2022/10/23 18:16:23.050	40.578166699999997	-124.140000000000001	28.350000000000001	4.100000000000000	mw	41	49.000000000000000	0.008112000000000	0.130000000000000	nc	nc73798306	2023/01/20 09:07:31.595	3km SSE of Fortuna, CA	earthquake	0.260000000000000	0.580000000000000		3	reviewed	nc	nc		06	023	01681908	0500000US06023	06023	Humboldt	06	9241527430	1253763757	06	CA	California
2022/10/20 07:55:16.770	40.349499999999999	-123.518500000000003	33.049999999999997	4.320000000000001	mw	52	35.000000000000000	0.028820000000000	0.140000000000000	nc	nc73796766	2023/03/16 14:39:45.451	36km NE of Redway, CA	earthquake	0.280000000000000	0.480000000000000		4	reviewed	nc	nc		06	105	00277317	0500000US06105	06105	Trinity	06	8234265085	73407950	06	CA	California
2022/10/12 12:54:07.000	35.048666699999998	-118.995833300000001	12.270000000000000	3.670000000000000	mw	81	19.000000000000000	0.072850000000000	0.270000000000000	ci	ci40359712	2022/12/17 22:53:57.040	13km NNW of Grapevine, CA	earthquake	0.190000000000000	0.640000000000000		4	reviewed	ci	ci		06	029	02054176	0500000US06029	06029	Kern	06	21062456129	78764641	06	CA	California
2022/10/12 00:28:36.750	38.549833300000003	-119.441166699999997	7.270000000000000	3.540000000000000	ml	30	50.000000000000000	0.045520000000000	0.070000000000000	nc	nc73792396	2022/12/17 22:53:55.040	5km NE of Walker, CA	earthquake	0.160000000000000	0.290000000000000	0.259000000000000	32	reviewed	nc	nc		06	051	00277290	0500000US06051	06051	Mono	06	7896838487	214695672	06	CA	California
2022/10/07 12:52:36.010	44.540333333333336	-122.550833333333330	13.170000000000000	4.390000000000000	ml	41	47.000000000000000	0.134700000000000	0.270000000000000	uw	uw61886506	2023/01/13 21:55:50.596	16 km ESE of Lacomb, Oregon	earthquake	0.380000000000000	1.630000000000000	0.170838062029056	32	reviewed	uw	uw		41	043	01135857	0500000US41043	41043	Linn	06	5923636964	50354267	41	OR	Oregon
2022/09/27 08:03:39.320	35.507666700000001	-118.388499999999993	5.180000000000000	3.700000000000000	mw	63	20.000000000000000	0.169800000000000	0.170000000000000	ci	ci40107167	2023/02/10 23:06:27.773	13km SE of Bodfish, CA	earthquake	0.130000000000000	0.840000000000000		6	reviewed	ci	ci		06	029	02054176	0500000US06029	06029	Kern	06	21062456129	78764641	06	CA	California
2022/09/20 14:03:08.070	39.800500000000000	-123.186166700000001	9.050000000000001	3.960000000000000	mw	72	28.000000000000000	0.092010000000000	0.190000000000000	nc	nc73783911	2022/11/26 20:57:45.040	5km E of Covelo, CA	earthquake	0.220000000000000	0.330000000000000		3	reviewed	nc	nc		06	045	00277287	0500000US06045	06045	Mendocino	06	9081426659	962946207	06	CA	California
2022/09/18 06:55:48.060	33.763500000000001	-115.937333300000006	6.150000000000000	3.530000000000000	ml	83	58.000000000000000	0.101700000000000	0.180000000000000	ci	ci40102247	2022/11/26 20:57:37.040	23km NE of Thermal, CA	earthquake	0.140000000000000	0.590000000000000	0.144000000000000	156	reviewed	ci	ci		06	065	00277297	0500000US06065	06065	Riverside	06	18664901451	250194697	06	CA	California
2022/09/16 16:12:42.850	38.523333299999997	-119.504999999999995	5.300000000000000	3.650000000000000	mw	31	47.000000000000000	0.021610000000000	0.100000000000000	nc	nc73782441	2022/11/19 23:03:30.040	2km WNW of Walker, CA	earthquake	0.170000000000000	0.270000000000000		4	reviewed	nc	nc		06	051	00277290	0500000US06051	06051	Mono	06	7896838487	214695672	06	CA	California
2022/09/14 01:40:20.420	38.481333300000003	-122.703666699999999	5.590000000000000	4.290000000000000	ml	133	24.000000000000000	0.021410000000000	0.110000000000000	nc	nc71129069	2022/11/19 23:03:05.040	4km N of Santa Rosa, CA	earthquake	0.090000000000000	0.150000000000000	0.131000000000000	123	reviewed	nc	nc		06	097	01657246	0500000US06097	06097	Sonoma	06	4081491107	497455304	06	CA	California
2022/09/14 01:39:38.730	38.475000000000001	-122.707166700000002	5.570000000000000	4.390000000000000	mw	143	22.000000000000000	0.029060000000000	0.140000000000000	nc	nc73781306	2023/10/08 00:40:19.658	3km N of Santa Rosa, CA	earthquake	0.120000000000000	0.200000000000000		6	reviewed	nc	nc		06	097	01657246	0500000US06097	06097	Sonoma	06	4081491107	497455304	06	CA	California
2022/09/08 08:08:25.830	47.841999999999999	-122.751666666666665	23.329999999999998	3.710000000000000	ml	133	25.000000000000000	0.111100000000000	0.340000000000000	uw	uw61869652	2023/10/10 18:24:48.384	7 km WNW of Lofall, Washington	earthquake	0.280000000000000	0.510000000000000	0.200458976063283	124	reviewed	uw	uw		53	031	01531936	0500000US53031	53031	Jefferson	06	4671590207	995036034	53	WA	Washington
2022/09/03 17:04:55.810	34.020333299999997	-117.559500000000000	11.390000000000001	3.570000000000000	mw	172	15.000000000000000	0.015790000000000	0.220000000000000	ci	ci40095559	2023/08/26 11:35:50.113	5km NW of Mira Loma, CA	earthquake	0.110000000000000	0.200000000000000		6	reviewed	ci	ci		06	071	00277300	0500000US06071	06071	San Bernardino	06	51954895600	117095140	06	CA	California
2022/09/01 13:36:22.150	36.548999999999999	-121.096500000000006	1.600000000000000	4.000000000000000	mw	62	64.000000000000000	0.042430000000000	0.090000000000000	nc	nc73774300	2023/07/11 01:05:25.981	5km ENE of Pinnacles, CA	earthquake	0.120000000000000	0.260000000000000		4	reviewed	nc	nc		06	069	00277299	0500000US06069	06069	San Benito	06	3596590995	4719296	06	CA	California
2022/08/13 12:33:35.760	40.757500000000000	-123.935500000000005	22.579999999999998	3.570000000000000	mw	48	31.000000000000000	0.093200000000000	0.170000000000000	nc	nc73767655	2023/01/11 15:27:07.896	14km SE of Bayside, CA	earthquake	0.270000000000000	0.460000000000000		3	reviewed	nc	nc		06	023	01681908	0500000US06023	06023	Humboldt	06	9241527430	1253763757	06	CA	California
2022/08/08 20:44:14.110	38.581666700000000	-119.445999999999998	5.400000000000000	4.450000000000000	mw	26	54.000000000000000	0.058050000000000	0.110000000000000	nc	nc73765585	2022/10/21 23:19:19.040	8km NNE of Walker, CA	earthquake	0.230000000000000	0.550000000000000		4	reviewed	nc	nc		06	051	00277290	0500000US06051	06051	Mono	06	7896838487	214695672	06	CA	California
2022/07/23 01:41:04.680	39.465666700000000	-121.476166699999993	0.590000000000000	4.240000000000000	mw	18	62.000000000000000	0.015100000000000	0.110000000000000	nc	nc73761796	2022/10/01 22:09:44.040	5km S of Oroville East, CA	earthquake	0.370000000000000	1.200000000000000		4	reviewed	nc	nc		06	007	01675842	0500000US06007	06007	Butte	06	4238438186	105311003	06	CA	California
2022/07/17 15:44:26.540	35.512666699999997	-118.386499999999998	4.660000000000000	3.800000000000000	mw	61	26.000000000000000	0.165900000000000	0.160000000000000	ci	ci40065255	2023/05/19 19:41:01.314	13km SE of Bodfish, CA	earthquake	0.130000000000000	0.710000000000000		6	reviewed	ci	ci		06	029	02054176	0500000US06029	06029	Kern	06	21062456129	78764641	06	CA	California
2022/07/15 01:19:07.000	35.709166699999997	-117.584333299999997	6.300000000000000	4.580000000000000	mw	60	43.000000000000000	0.087080000000000	0.190000000000000	ci	ci40063391	2022/12/06 04:12:22.000	13km NE of Ridgecrest, CA	earthquake	0.130000000000000	0.470000000000000		6	reviewed	ci	ci		06	071	00277300	0500000US06071	06071	San Bernardino	06	51954895600	117095140	06	CA	California
2022/07/14 18:54:03.220	33.272500000000001	-115.984666700000005	4.950000000000000	3.580000000000000	ml	93	22.000000000000000	0.007644000000000	0.190000000000000	ci	ci40063127	2022/09/24 21:25:37.040	4km SW of Salton City, CA	earthquake	0.130000000000000	0.370000000000000	0.194000000000000	126	reviewed	ci	ci		06	025	00277277	0500000US06025	06025	Imperial	06	10817292933	790212281	06	CA	California
2022/07/07 01:30:31.400	33.230833300000000	-116.106333300000003	9.600000000000000	3.540000000000000	ml	112	20.000000000000000	0.091000000000000	0.190000000000000	ci	ci40298688	2022/09/13 06:23:17.040	10km NNE of Ocotillo Wells, CA	earthquake	0.100000000000000	0.370000000000000	0.126000000000000	222	reviewed	ci	ci		06	073	00277301	0500000US06073	06073	San Diego	06	10900649391	820695499	06	CA	California
2022/07/06 06:15:46.400	35.554833299999999	-118.402000000000001	2.880000000000000	3.530000000000000	ml	81	22.000000000000000	0.122700000000000	0.190000000000000	ci	ci40297864	2022/09/13 06:22:57.040	9km ESE of Bodfish, CA	earthquake	0.110000000000000	0.470000000000000	0.144000000000000	287	reviewed	ci	ci		06	029	02054176	0500000US06029	06029	Kern	06	21062456129	78764641	06	CA	California
2022/06/28 11:57:40.710	38.830166699999999	-122.747166699999994	0.480000000000000	4.190000000000002	mw	89	43.000000000000000	0.011430000000000	0.090000000000000	nc	nc73752031	2022/09/03 21:03:46.040	2km WNW of Cobb, CA	earthquake	0.110000000000000	0.160000000000000		5	reviewed	nc	nc		06	033	00277281	0500000US06033	06033	Lake	06	3254364315	188836455	06	CA	California
2022/06/08 22:48:21.560	35.510833300000002	-118.387333299999995	5.200000000000000	3.550000000000000	mw	68	25.000000000000000	0.167300000000000	0.170000000000000	ci	ci40036719	2022/08/28 22:53:37.219	13km SE of Bodfish, CA	earthquake	0.130000000000000	0.790000000000000		4	reviewed	ci	ci		06	029	02054176	0500000US06029	06029	Kern	06	21062456129	78764641	06	CA	California
2022/06/03 10:40:29.910	33.233833300000001	-116.664166699999996	10.940000000000000	3.680000000000000	ml	154	15.000000000000000	0.037380000000000	0.200000000000000	ci	ci40032983	2022/08/06 22:13:22.040	6km SSW of Warner Springs, CA	earthquake	0.100000000000000	0.380000000000000	0.189000000000000	182	reviewed	ci	ci		06	073	00277301	0500000US06073	06073	San Diego	06	10900649391	820695499	06	CA	California
2022/06/02 12:07:22.230	38.076500000000003	-122.007666700000001	18.430000000000000	4.140000000000000	mw	202	24.000000000000000	0.049940000000000	0.250000000000000	nc	nc73740051	2023/06/29 20:22:28.232	7km NW of Bay Point, CA	earthquake	0.170000000000000	0.240000000000000		4	reviewed	nc	nc		06	095	00277312	0500000US06095	06095	Solano	06	2128327622	218699936	06	CA	California
2022/05/26 09:23:32.530	35.602666700000000	-117.406000000000006	4.790000000000000	4.280000000000000	mw	48	41.000000000000000	0.048560000000000	0.180000000000000	ci	ci40027143	2022/10/18 22:21:43.241	18km S of Trona, CA	earthquake	0.160000000000000	0.370000000000000		6	reviewed	ci	ci		06	071	00277300	0500000US06071	06071	San Bernardino	06	51954895600	117095140	06	CA	California
2022/05/16 06:16:50.290	34.007833300000001	-116.444833299999999	8.250000000000000	3.760000000000000	mw	115	21.000000000000000	0.071310000000000	0.150000000000000	ci	ci40019919	2022/07/24 02:39:01.040	7km NE of Desert Hot Springs, CA	earthquake	0.090000000000000	0.290000000000000		6	reviewed	ci	ci		06	065	00277297	0500000US06065	06065	Riverside	06	18664901451	250194697	06	CA	California
2022/05/10 06:53:51.020	35.525166700000000	-117.389666700000006	9.050000000000001	3.530000000000000	ml	49	47.000000000000000	0.020510000000000	0.150000000000000	ci	ci40255392	2022/07/22 18:31:10.040	27km S of Trona, CA	earthquake	0.150000000000000	0.320000000000000	0.158000000000000	133	reviewed	ci	ci		06	071	00277300	0500000US06071	06071	San Bernardino	06	51954895600	117095140	06	CA	California
2022/05/09 21:35:33.550	33.039166700000003	-116.353833300000005	11.340000000000000	3.540000000000000	ml	124	21.000000000000000	0.080410000000000	0.190000000000000	ci	ci40255120	2022/07/22 18:31:09.040	24km E of Julian, CA	earthquake	0.110000000000000	0.280000000000000	0.129000000000000	275	reviewed	ci	ci		06	073	00277301	0500000US06073	06073	San Diego	06	10900649391	820695499	06	CA	California
2022/05/01 11:15:56.460	48.423499999999997	-122.305499999999995	13.539999999999999	3.560000000000000	ml	40	33.000000000000000	0.077140000000000	0.260000000000000	uw	uw61835766	2023/10/10 18:24:01.691	2 km E of Mount Vernon, Washington	earthquake	0.400000000000000	0.800000000000000	0.163763724942441	11	reviewed	uw	uw		53	057	01531402	0500000US53057	53057	Skagit	06	4481247129	483851713	53	WA	Washington
2022/04/21 18:58:50.260	32.894833300000002	-115.513499999999993	9.449999999999999	3.620000000000000	mw	55	39.000000000000000	0.040270000000000	0.300000000000000	ci	ci40243288	2023/04/29 21:28:32.757	7km NE of Imperial, CA	earthquake	0.270000000000000	0.620000000000000		5	reviewed	ci	ci		06	025	00277277	0500000US06025	06025	Imperial	06	10817292933	790212281	06	CA	California
2022/04/19 20:30:08.420	32.910499999999999	-115.513833300000002	11.460000000000001	3.720000000000000	mw	59	36.000000000000000	0.040450000000000	0.310000000000000	ci	ci40241440	2022/06/26 01:19:50.040	8km SSE of Brawley, CA	earthquake	0.270000000000000	0.510000000000000		4	reviewed	ci	ci		06	025	00277277	0500000US06025	06025	Imperial	06	10817292933	790212281	06	CA	California
2022/04/19 20:22:41.540	32.909500000000001	-115.516499999999994	11.770000000000000	3.610000000000000	mw	84	36.000000000000000	0.038040000000000	0.320000000000000	ci	ci40241424	2022/06/26 01:19:50.040	8km S of Brawley, CA	earthquake	0.200000000000000	0.350000000000000		4	reviewed	ci	ci		06	025	00277277	0500000US06025	06025	Imperial	06	10817292933	790212281	06	CA	California
2022/04/04 15:18:31.590	40.481666699999998	-124.218666700000000	21.410000000000000	3.800000000000000	mw	32	60.000000000000000	0.059970000000000	0.140000000000000	nc	nc73714176	2023/08/13 21:43:57.427	10km WSW of Rio Dell, CA	earthquake	0.360000000000000	0.360000000000000		4	reviewed	nc	nc		06	023	01681908	0500000US06023	06023	Humboldt	06	9241527430	1253763757	06	CA	California
2022/04/04 15:16:46.240	40.487166700000003	-124.210166700000002	21.399999999999999	4.070000000000001	mw	32	56.000000000000000	0.065140000000000	0.150000000000000	nc	nc73714181	2022/06/11 20:21:03.040	9km W of Rio Dell, CA	earthquake	0.370000000000000	0.380000000000000		4	reviewed	nc	nc		06	023	01681908	0500000US06023	06023	Humboldt	06	9241527430	1253763757	06	CA	California
2022/04/03 09:51:30.520	35.038166699999998	-116.976500000000001	2.010000000000000	3.620000000000000	mw	47	37.000000000000000	0.163300000000000	0.110000000000000	ci	ci39985119	2022/06/11 20:21:00.040	16km NNE of Barstow, CA	earthquake	0.100000000000000	0.450000000000000		6	reviewed	ci	ci		06	071	00277300	0500000US06071	06071	San Bernardino	06	51954895600	117095140	06	CA	California
2022/04/02 10:31:04.680	41.045333300000003	-123.510499999999993	33.390000000000001	3.540000000000000	ml	76	42.000000000000000	0.237200000000000	0.190000000000000	nc	nc73713331	2022/06/11 20:20:58.040	16km NE of Willow Creek, CA	earthquake	0.260000000000000	0.530000000000000	0.312000000000000	53	reviewed	nc	nc		06	023	01681908	0500000US06023	06023	Humboldt	06	9241527430	1253763757	06	CA	California
2022/03/31 02:05:26.760	37.409333300000000	-118.603166700000003	10.529999999999999	3.930000000000000	mw	33	62.000000000000000	0.064450000000000	0.070000000000000	nc	nc73712486	2022/06/04 20:42:26.040	1km SW of Round Valley, CA	earthquake	0.270000000000000	0.740000000000000		5	reviewed	nc	nc		06	027	01804637	0500000US06027	06027	Inyo	06	26368508430	119088151	06	CA	California
2022/03/25 21:10:58.610	39.126666700000001	-122.258499999999998	-0.490000000000000	3.670000000000000	mw	73	49.000000000000000	0.028230000000000	0.250000000000000	nc	nc73710361	2022/05/28 18:35:40.040	10km WSW of Williams, CA	earthquake	0.240000000000000	0.770000000000000		3	reviewed	nc	nc		06	011	01675902	0500000US06011	06011	Colusa	06	2980332864	14608870	06	CA	California
2022/03/19 16:59:41.390	37.002166699999997	-121.761499999999998	12.039999999999999	3.580000000000000	mw	155	51.000000000000000	0.045480000000000	0.190000000000000	nc	nc73707826	2023/09/22 06:55:25.386	4km ENE of Corralitos, CA	earthquake	0.150000000000000	0.290000000000000		4	reviewed	nc	nc		06	087	00277308	0500000US06087	06087	Santa Cruz	06	1152866293	419671509	06	CA	California
2022/03/18 04:51:22.290	38.521000000000001	-119.540499999999994	-0.540000000000000	3.990000000000000	mw	25	69.000000000000000	0.048040000000000	0.090000000000000	nc	nc73707021	2022/06/02 12:10:44.629	5km W of Walker, CA	earthquake	0.150000000000000	0.470000000000000		4	reviewed	nc	nc		06	051	00277290	0500000US06051	06051	Mono	06	7896838487	214695672	06	CA	California
2022/03/13 20:51:32.260	36.584666700000000	-121.188333299999996	6.030000000000000	4.120000000000000	mw	79	81.000000000000000	0.013150000000000	0.120000000000000	nc	nc73705146	2022/05/27 14:55:22.040	7km NW of Pinnacles, CA	earthquake	0.110000000000000	0.210000000000000		3	reviewed	nc	nc		06	069	00277299	0500000US06069	06069	San Benito	06	3596590995	4719296	06	CA	California
2022/03/07 16:22:42.900	38.225833299999998	-119.079999999999998	8.970000000000002	3.540000000000000	mw	41	48.000000000000000	0.066480000000000	0.160000000000000	nc	nc73702486	2022/05/14 21:52:21.040	6km WNW of Bodie, CA	earthquake	0.270000000000000	0.830000000000000		3	reviewed	nc	nc		06	051	00277290	0500000US06051	06051	Mono	06	7896838487	214695672	06	CA	California
2022/03/03 11:39:58.200	38.780500000000004	-122.758166700000004	0.400000000000000	3.780000000000000	mw	96	31.000000000000000	0.011420000000000	0.070000000000000	nc	nc73700486	2022/05/07 21:32:45.040	0km NNW of The Geysers, CA	earthquake	0.090000000000000	0.170000000000000		3	reviewed	nc	nc		06	097	01657246	0500000US06097	06097	Sonoma	06	4081491107	497455304	06	CA	California
2022/02/27 01:44:18.300	34.421166700000001	-119.132000000000005	19.660000000000000	3.980000000000000	mw	129	18.000000000000000	0.016360000000000	0.320000000000000	ci	ci40194736	2023/11/03 22:35:16.158	10km NW of Santa Paula, CA	earthquake	0.200000000000000	0.350000000000000		4	reviewed	ci	ci		06	111	00277320	0500000US06111	06111	Ventura	06	4771968316	947365005	06	CA	California
2022/02/11 00:25:02.020	34.417166700000003	-119.132333299999999	18.739999999999998	3.860000000000000	mw	114	22.000000000000000	0.020160000000000	0.300000000000000	ci	ci40182560	2023/08/22 12:52:29.963	10km NW of Santa Paula, CA	earthquake	0.220000000000000	0.420000000000000		4	reviewed	ci	ci		06	111	00277320	0500000US06111	06111	Ventura	06	4771968316	947365005	06	CA	California
2022/02/06 23:24:47.510	33.732333300000001	-117.478666700000005	11.020000000000000	3.620000000000000	ml	184	23.000000000000000	0.027890000000000	0.230000000000000	ci	ci40178728	2022/10/07 13:34:54.730	13km NE of Trabuco Canyon, CA	earthquake	0.120000000000000	0.230000000000000	0.143000000000000	264	reviewed	ci	ci		06	065	00277297	0500000US06065	06065	Riverside	06	18664901451	250194697	06	CA	California
2022/01/30 17:46:26.970	33.335500000000003	-116.914666699999998	13.310000000000000	4.000000000000000	mw	146	15.000000000000000	0.047140000000000	0.220000000000000	ci	ci39928087	2023/02/28 00:45:25.412	5km WSW of Palomar Observatory, CA	earthquake	0.110000000000000	0.310000000000000		6	reviewed	ci	ci		06	073	00277301	0500000US06073	06073	San Diego	06	10900649391	820695499	06	CA	California
2022/01/27 10:51:22.330	35.044499999999999	-118.995833300000001	12.029999999999999	3.510000000000000	ml	83	20.000000000000000	0.073530000000000	0.320000000000000	ci	ci39924871	2022/04/09 20:19:10.040	13km NNW of Grapevine, CA	earthquake	0.210000000000000	0.740000000000000	0.142000000000000	212	reviewed	ci	ci		06	029	02054176	0500000US06029	06029	Kern	06	21062456129	78764641	06	CA	California
2022/01/13 03:19:08.700	33.468833300000000	-116.442999999999998	13.970000000000001	3.860000000000000	mw	124	20.000000000000000	0.056310000000000	0.210000000000000	ci	ci39910255	2022/04/11 08:03:05.625	23km ESE of Anza, CA	earthquake	0.110000000000000	0.230000000000000		6	reviewed	ci	ci		06	065	00277297	0500000US06065	06065	Riverside	06	18664901451	250194697	06	CA	California
2022/01/08 06:21:31.650	34.436500000000002	-118.991166699999994	1.800000000000000	3.560000000000000	ml	105	19.000000000000000	0.063920000000000	0.290000000000000	ci	ci39905711	2022/07/17 02:07:40.315	8km WNW of Fillmore, CA	earthquake	0.190000000000000	0.550000000000000	0.136000000000000	162	reviewed	ci	ci		06	111	00277320	0500000US06111	06111	Ventura	06	4771968316	947365005	06	CA	California
2022/01/06 00:28:07.010	37.333833300000002	-117.902333299999995	9.500000000000000	4.750000000000000	mw	65	70.000000000000000	0.320600000000000	0.100000000000000	nc	nc73674211	2022/03/12 22:19:11.040	8km ESE of Deep Springs, CA	earthquake	0.220000000000000	0.570000000000000		4	reviewed	nc	nc		06	027	01804637	0500000US06027	06027	Inyo	06	26368508430	119088151	06	CA	California
2022/01/03 02:34:48.200	35.283999999999999	-119.390666699999997	17.730000000000000	3.920000000000000	ml	59	56.000000000000000	0.053480000000000	0.310000000000000	ci	ci39901519	2022/03/12 22:19:03.040	15km SSE of Buttonwillow, CA	earthquake	0.280000000000000	0.680000000000000	0.130000000000000	169	reviewed	ci	ci		06	029	02054176	0500000US06029	06029	Kern	06	21062456129	78764641	06	CA	California
2021/12/31 20:57:46.030	40.477833300000000	-124.328833299999999	19.050000000000001	3.810000000000000	mw	30	121.000000000000000	0.006978000000000	0.120000000000000	nc	nc73671446	2022/03/05 23:11:00.040	12km SSW of Ferndale, CA	earthquake	0.410000000000000	0.230000000000000		3	reviewed	nc	nc		06	023	01681908	0500000US06023	06023	Humboldt	06	9241527430	1253763757	06	CA	California
2021/12/23 03:28:52.150	40.375166700000001	-124.292500000000004	21.020000000000000	3.870000000000000	mw	28	172.000000000000000	0.050250000000000	0.170000000000000	nc	nc73667866	2022/03/01 16:39:39.040	6km N of Petrolia, CA	earthquake	0.530000000000000	0.300000000000000		3	reviewed	nc	nc		06	023	01681908	0500000US06023	06023	Humboldt	06	9241527430	1253763757	06	CA	California
2021/12/21 04:34:19.950	40.447499999999998	-124.284166700000000	27.539999999999999	3.760000000000000	mw	33	109.000000000000000	0.049410000000000	0.130000000000000	nc	nc73666831	2022/03/01 16:38:47.040	14km N of Petrolia, CA	earthquake	0.370000000000000	0.460000000000000		2	reviewed	nc	nc		06	023	01681908	0500000US06023	06023	Humboldt	06	9241527430	1253763757	06	CA	California
2021/12/21 03:26:39.360	40.411499999999997	-124.238333299999994	26.829999999999998	3.840000000000000	mw	34	97.000000000000000	0.089950000000000	0.140000000000000	nc	nc73666801	2022/03/01 16:38:44.040	10km NNE of Petrolia, CA	earthquake	0.290000000000000	0.450000000000000		2	reviewed	nc	nc		06	023	01681908	0500000US06023	06023	Humboldt	06	9241527430	1253763757	06	CA	California
2021/12/20 21:53:46.470	40.358499999999999	-124.225833300000005	26.930000000000000	3.930000000000000	mw	37	92.000000000000000		0.160000000000000	nc	nc73666511	2022/03/01 16:38:34.040	6km NE of Petrolia, CA	earthquake	0.360000000000000	0.430000000000000		2	reviewed	nc	nc		06	023	01681908	0500000US06023	06023	Humboldt	06	9241527430	1253763757	06	CA	California
2021/12/20 20:10:31.310	40.390166700000002	-124.298000000000002	27.039999999999999	6.200000000000000	mw	33	170.000000000000000	0.065570000000000	0.130000000000000	nc	nc73666231	2022/12/30 01:11:35.632	7km N of Petrolia, CA	earthquake	0.460000000000000	0.340000000000000		0	reviewed	nc	nc		06	023	01681908	0500000US06023	06023	Humboldt	06	9241527430	1253763757	06	CA	California
2021/12/08 10:28:04.820	34.200499999999998	-117.506833299999997	4.980000000000000	3.620000000000000	mw	189	16.000000000000000	0.039020000000000	0.250000000000000	ci	ci39882375	2022/02/12 23:06:41.040	7km S of Lytle Creek, CA	earthquake	0.120000000000000	0.370000000000000		4	reviewed	ci	ci		06	071	00277300	0500000US06071	06071	San Bernardino	06	51954895600	117095140	06	CA	California
2021/11/17 19:43:43.550	37.789166700000003	-121.968833300000000	10.300000000000001	3.860000000000000	mw	221	35.000000000000000	0.001948000000000	0.120000000000000	nc	nc73654060	2022/11/12 05:22:26.978	1km NE of San Ramon, CA	earthquake	0.090000000000000	0.120000000000000		2	reviewed	nc	nc		06	013	01675903	0500000US06013	06013	Contra Costa	06	1857233047	225282636	06	CA	California
2021/11/04 00:24:34.080	39.893833299999997	-123.424499999999995	7.430000000000000	4.080000000000000	mw	40	60.000000000000000	0.037440000000000	0.180000000000000	nc	nc73648540	2022/01/14 17:58:58.040	19km NW of Covelo, CA	earthquake	0.210000000000000	0.360000000000000		3	reviewed	nc	nc		06	045	00277287	0500000US06045	06045	Mendocino	06	9081426659	962946207	06	CA	California
2021/11/03 00:24:51.300	40.363000000000000	-124.255333300000004	29.600000000000001	4.380000000000000	mw	37	109.000000000000000	0.045310000000000	0.130000000000000	nc	nc73648040	2022/01/14 17:58:55.040	5km NNE of Petrolia, CA	earthquake	0.360000000000000	0.430000000000000		3	reviewed	nc	nc		06	023	01681908	0500000US06023	06023	Humboldt	06	9241527430	1253763757	06	CA	California
2021/10/25 23:49:36.100	35.768833299999997	-121.303833299999994	6.460000000000000	3.530000000000000	ml	103	178.000000000000000	0.210500000000000	0.090000000000000	nc	nc73644635	2022/01/08 17:42:34.040	17km NW of San Simeon, CA	earthquake	0.170000000000000	0.560000000000000	0.125000000000000	134	reviewed	nc	nc		06	079	00277304	0500000US06079	06079	San Luis Obispo	06	8548611925	815519172	06	CA	California
2021/10/25 23:42:35.860	35.775833300000002	-121.304333299999996	7.790000000000000	4.650000000000000	mw	67	172.000000000000000	0.209200000000000	0.070000000000000	nc	nc73644630	2022/01/08 17:42:33.040	18km NW of San Simeon, CA	earthquake	0.280000000000000	1.250000000000000		4	reviewed	nc	nc		06	079	00277304	0500000US06079	06079	San Luis Obispo	06	8548611925	815519172	06	CA	California
2021/10/24 14:01:02.280	34.016833300000002	-118.197333299999997	17.149999999999999	3.610000000000000	mw	126	15.000000000000000	0.016760000000000	0.240000000000000	ci	ci39841223	2023/04/15 16:07:37.774	3km WSW of East Los Angeles, CA	earthquake	0.150000000000000	0.270000000000000		4	reviewed	ci	ci		06	037	00277283	0500000US06037	06037	Los Angeles	06	10510671776	1794675167	06	CA	California
2021/10/24 06:49:12.020	32.967500000000001	-115.876000000000005	11.150000000000000	3.550000000000000	ml	80	46.000000000000000	0.045280000000000	0.280000000000000	ci	ci39841127	2022/01/08 17:42:14.040	25km WSW of Westmorland, CA	earthquake	0.210000000000000	0.450000000000000	0.155000000000000	173	reviewed	ci	ci		06	025	00277277	0500000US06025	06025	Imperial	06	10817292933	790212281	06	CA	California
2021/10/20 08:57:15.880	36.670833299999998	-121.317333300000001	6.520000000000000	3.730000000000000	mw	104	37.000000000000000	0.058070000000000	0.320000000000000	nc	nc73641850	2021/12/25 22:58:51.040	13km S of Tres Pinos, CA	earthquake	0.220000000000000	0.760000000000000		4	reviewed	nc	nc		06	069	00277299	0500000US06069	06069	San Benito	06	3596590995	4719296	06	CA	California
2021/10/17 13:19:00.720	36.213166700000002	-117.859999999999999	4.190000000000002	3.980000000000000	mw	43	52.000000000000000	0.095480000000000	0.160000000000000	ci	ci39835791	2021/12/25 22:58:42.040	15km ESE of Olancha, CA	earthquake	0.150000000000000	0.510000000000000		6	reviewed	ci	ci		06	027	01804637	0500000US06027	06027	Inyo	06	26368508430	119088151	06	CA	California
2021/10/08 00:13:49.320	38.101833300000003	-118.953333299999997	9.570000000000000	3.660000000000000	mw	98	44.000000000000000	0.101400000000000	0.110000000000000	nc	nc73636810	2021/12/18 19:58:36.040	13km SSE of Bodie, CA	earthquake	0.140000000000000	0.770000000000000		4	reviewed	nc	nc		06	051	00277290	0500000US06051	06051	Mono	06	7896838487	214695672	06	CA	California
2021/10/06 14:25:27.520	36.988999999999997	-118.325333299999997	8.890000000000002	3.520000000000000	mw	46	65.000000000000000	0.100200000000000	0.110000000000000	nc	nc73636175	2021/12/10 21:14:13.040	20km S of Big Pine, CA	earthquake	0.290000000000000	0.870000000000000		3	reviewed	nc	nc		06	027	01804637	0500000US06027	06027	Inyo	06	26368508430	119088151	06	CA	California
2021/10/04 23:07:48.800	36.589166700000000	-121.288666699999993	6.360000000000000	3.660000000000000	ml	82	59.000000000000000	0.030110000000000	0.160000000000000	nc	nc73633396	2021/12/10 21:14:09.040	14km WNW of Pinnacles, CA	earthquake	0.140000000000000	0.390000000000000	0.165000000000000	115	reviewed	nc	nc		06	069	00277299	0500000US06069	06069	San Benito	06	3596590995	4719296	06	CA	California
2021/10/02 01:42:20.500	35.069166699999997	-118.320999999999998	2.690000000000000	3.680000000000000	mw	92	22.000000000000000	0.080180000000000	0.190000000000000	ci	ci40061064	2021/12/10 21:14:02.040	14km W of Mojave, CA	earthquake	0.130000000000000	0.430000000000000		6	reviewed	ci	ci		06	029	02054176	0500000US06029	06029	Kern	06	21062456129	78764641	06	CA	California
2021/09/28 15:12:38.630	38.541833300000000	-119.531499999999994	5.160000000000000	3.790000000000000	ml	22	65.000000000000000	0.027600000000000	0.100000000000000	nc	nc71126389	2021/12/04 14:30:09.040	28km SE of Markleeville, CA	earthquake	0.240000000000000	0.320000000000000	0.184000000000000	33	reviewed	nc	nc		06	051	00277290	0500000US06051	06051	Mono	06	7896838487	214695672	06	CA	California
2021/09/28 15:12:12.240	38.542000000000002	-119.534833300000003	5.040000000000000	3.800000000000000	mw	28	65.000000000000000	0.025620000000000	0.090000000000000	nc	nc73630471	2021/12/04 14:30:08.040	28km SE of Markleeville, CA	earthquake	0.190000000000000	0.290000000000000		3	reviewed	nc	nc		06	051	00277290	0500000US06051	06051	Mono	06	7896838487	214695672	06	CA	California
2021/09/26 08:51:30.240	40.249166700000004	-124.163666699999993	11.690000000000000	3.610000000000000	mw	31	133.000000000000000	0.006008000000000	0.160000000000000	nc	nc73629686	2021/12/04 14:29:42.040	13km SE of Petrolia, CA	earthquake	0.320000000000000	0.270000000000000		4	reviewed	nc	nc		06	023	01681908	0500000US06023	06023	Humboldt	06	9241527430	1253763757	06	CA	California
2021/09/23 01:53:41.890	38.543333300000000	-119.500666699999996	7.320000000000000	3.610000000000000	ml	29	69.000000000000000	0.033030000000000	0.090000000000000	nc	nc73628241	2021/12/03 15:01:51.040	30km SSW of Smith Valley, NV	earthquake	0.200000000000000	0.250000000000000	0.194000000000000	102	reviewed	nc	nc		06	051	00277290	0500000US06051	06051	Mono	06	7896838487	214695672	06	CA	California
2021/09/18 19:20:31.030	38.546833300000003	-119.498666700000001	6.820000000000000	3.970000000000000	mw	30	65.000000000000000	0.035420000000000	0.080000000000000	nc	nc73626516	2021/12/03 15:01:30.040	30km SSW of Smith Valley, NV	earthquake	0.190000000000000	0.280000000000000		3	reviewed	nc	nc		06	051	00277290	0500000US06051	06051	Mono	06	7896838487	214695672	06	CA	California
2021/09/18 02:58:34.700	33.831333299999997	-118.263666700000002	11.859999999999999	4.280000000000000	mw	181	60.000000000000000	0.036110000000000	0.280000000000000	ci	ci39812319	2022/08/01 17:21:20.035	2km E of Carson, CA	earthquake	0.170000000000000	0.250000000000000		6	reviewed	ci	ci		06	037	00277283	0500000US06037	06037	Los Angeles	06	10510671776	1794675167	06	CA	California
2021/09/15 12:29:44.360	38.418833300000003	-119.560666699999999	6.260000000000000	3.550000000000000	mw	35	79.000000000000000	0.089920000000000	0.100000000000000	nc	nc73625096	2022/06/16 17:55:30.807	25km ENE of Dardanelle, CA	earthquake	0.150000000000000	0.500000000000000		3	reviewed	nc	nc		06	051	00277290	0500000US06051	06051	Mono	06	7896838487	214695672	06	CA	California
2021/09/14 07:38:52.100	36.296500000000002	-120.592666699999995	16.600000000000001	3.790000000000000	mw	135	26.000000000000000	0.186800000000000	0.200000000000000	nc	nc73624666	2021/12/08 18:29:52.282	15km SSE of New Idria, CA	earthquake	0.230000000000000	0.370000000000000		3	reviewed	nc	nc		06	019	00277274	0500000US06019	06019	Fresno	06	15431404077	137345152	06	CA	California
2021/09/13 14:59:35.980	34.227833300000000	-118.897666700000002	2.410000000000000	3.620000000000000	mw	110	36.000000000000000	0.026220000000000	0.280000000000000	ci	ci39807135	2023/08/21 02:23:59.277	5km NNW of Thousand Oaks, CA	earthquake	0.180000000000000	0.290000000000000		4	reviewed	ci	ci		06	111	00277320	0500000US06111	06111	Ventura	06	4771968316	947365005	06	CA	California
2021/09/05 05:27:45.570	39.143000000000001	-123.119166699999994	9.800000000000001	3.690000000000000	mw	78	53.000000000000000	0.153700000000000	0.120000000000000	nc	nc73620341	2021/11/17 17:22:40.040	4km ENE of Talmage, CA	earthquake	0.130000000000000	0.440000000000000		4	reviewed	nc	nc		06	045	00277287	0500000US06045	06045	Mendocino	06	9081426659	962946207	06	CA	California
2021/09/03 05:44:20.480	39.146500000000003	-123.117999999999995	9.210000000000001	3.780000000000000	mw	73	53.000000000000000	0.097580000000000	0.100000000000000	nc	nc73619336	2021/11/17 17:18:57.040	4km ENE of Talmage, CA	earthquake	0.150000000000000	0.430000000000000		5	reviewed	nc	nc		06	045	00277287	0500000US06045	06045	Mendocino	06	9081426659	962946207	06	CA	California
2021/08/31 16:09:56.600	36.578166699999997	-121.182833299999999	8.539999999999999	4.050000000000000	mw	76	64.000000000000000	0.006776000000000	0.120000000000000	nc	nc73618401	2021/11/06 20:28:37.040	6km NW of Pinnacles, CA	earthquake	0.150000000000000	0.250000000000000		4	reviewed	nc	nc		06	069	00277299	0500000US06069	06069	San Benito	06	3596590995	4719296	06	CA	California
2021/08/27 12:34:51.160	35.515166700000002	-118.379166699999999	5.010000000000000	4.000000000000000	mw	94	31.000000000000000	0.166400000000000	0.190000000000000	ci	ci40024128	2021/11/11 18:44:08.873	13km SE of Bodfish, CA	earthquake	0.110000000000000	0.720000000000000		6	reviewed	ci	ci		06	029	02054176	0500000US06029	06029	Kern	06	21062456129	78764641	06	CA	California
2021/08/27 04:47:44.690	38.566333299999997	-119.421166700000001	-1.920000000000000	4.370000000000000	mw	22	83.000000000000000	0.063360000000000	0.120000000000000	nc	nc73615986	2021/11/06 20:29:02.040	25km SSW of Smith Valley, NV	earthquake	0.250000000000000	0.420000000000000		6	reviewed	nc	nc		06	051	00277290	0500000US06051	06051	Mono	06	7896838487	214695672	06	CA	California
2021/08/27 01:47:25.700	38.555833300000003	-119.419499999999999	0.710000000000000	3.500000000000000	mw	24	112.000000000000000	0.053500000000000	0.090000000000000	nc	nc73615886	2021/11/06 20:29:03.040	26km SSW of Smith Valley, NV	earthquake	0.160000000000000	1.140000000000000		4	reviewed	nc	nc		06	051	00277290	0500000US06051	06051	Mono	06	7896838487	214695672	06	CA	California
2021/08/23 14:57:23.620	33.139000000000003	-115.641333299999999	7.160000000000000	4.040000000000000	mw	88	27.000000000000000	0.044000000000000	0.270000000000000	ci	ci40018784	2021/11/02 14:54:43.040	12km N of Westmorland, CA	earthquake	0.180000000000000	0.490000000000000		6	reviewed	ci	ci		06	025	00277277	0500000US06025	06025	Imperial	06	10817292933	790212281	06	CA	California
2021/08/18 21:50:22.940	33.074833300000002	-115.967500000000001	3.840000000000000	3.840000000000000	mw	104	29.000000000000000	0.128400000000000	0.250000000000000	ci	ci40014576	2021/10/29 14:46:29.040	17km ESE of Ocotillo Wells, CA	earthquake	0.150000000000000	0.810000000000000		4	reviewed	ci	ci		06	025	00277277	0500000US06025	06025	Imperial	06	10817292933	790212281	06	CA	California
2021/08/18 21:45:14.590	33.073333300000002	-115.959833300000000	7.070000000000000	3.980000000000000	mw	143	21.000000000000000	0.122900000000000	0.250000000000000	ci	ci40014560	2021/10/29 14:46:29.040	18km ESE of Ocotillo Wells, CA	earthquake	0.130000000000000	0.710000000000000		4	reviewed	ci	ci		06	025	00277277	0500000US06025	06025	Imperial	06	10817292933	790212281	06	CA	California
2021/08/02 18:28:54.290	39.670333300000003	-122.862333300000003	7.640000000000000	3.660000000000000	mw	93	27.000000000000000	0.270300000000000	0.160000000000000	nc	nc73604436	2021/10/14 01:05:44.040	12km W of Alder Springs, CA	earthquake	0.130000000000000	0.350000000000000		3	reviewed	nc	nc		06	021	00277275	0500000US06021	06021	Glenn	06	3403160290	33693350	06	CA	California
2021/07/18 13:24:10.670	38.424166700000001	-119.470333299999993	5.440000000000000	3.600000000000000	mw	42	80.000000000000000	0.063950000000000	0.060000000000000	nc	nc73594701	2021/09/25 21:08:05.040	28km NW of Bridgeport, CA	earthquake	0.150000000000000	0.210000000000000		5	reviewed	nc	nc		06	051	00277290	0500000US06051	06051	Mono	06	7896838487	214695672	06	CA	California
2021/07/17 09:49:10.780	38.549500000000002	-119.468999999999994	3.150000000000000	3.520000000000000	mw	26	68.000000000000000	0.035860000000000	0.080000000000000	nc	nc73593641	2021/09/25 21:07:57.040	28km SSW of Smith Valley, NV	earthquake	0.170000000000000	0.330000000000000		6	reviewed	nc	nc		06	051	00277290	0500000US06051	06051	Mono	06	7896838487	214695672	06	CA	California
2021/07/15 14:18:29.020	38.521833299999997	-119.484999999999999	4.800000000000000	3.770000000000000	mw	27	61.000000000000000	0.008295000000000	0.090000000000000	nc	nc73591671	2021/09/17 22:50:48.040	32km SSW of Smith Valley, NV	earthquake	0.160000000000000	0.220000000000000		5	reviewed	nc	nc		06	051	00277290	0500000US06051	06051	Mono	06	7896838487	214695672	06	CA	California
2021/07/14 03:46:14.210	38.548666699999998	-119.460499999999996	2.030000000000000	3.890000000000000	mw	29	69.000000000000000	0.037230000000000	0.070000000000000	nc	nc73589811	2021/09/17 22:50:19.040	28km SSW of Smith Valley, NV	earthquake	0.170000000000000	0.410000000000000		4	reviewed	nc	nc		06	051	00277290	0500000US06051	06051	Mono	06	7896838487	214695672	06	CA	California
2021/07/10 02:48:45.260	38.498500000000000	-119.540333300000000	2.670000000000000	3.570000000000000	ml	39	89.000000000000000	0.080340000000000	0.090000000000000	nc	nc73586481	2021/09/17 22:49:15.040	31km SE of Markleeville, CA	earthquake	0.130000000000000	0.450000000000000	0.237000000000000	106	reviewed	nc	nc		06	051	00277290	0500000US06051	06051	Mono	06	7896838487	214695672	06	CA	California
2021/07/10 01:21:01.190	38.531833300000002	-119.553500000000000	2.470000000000000	3.760000000000000	ml	50	65.000000000000000	0.094530000000000	0.120000000000000	nc	nc73586416	2021/09/17 22:49:13.040	28km SE of Markleeville, CA	earthquake	0.240000000000000	0.760000000000000	0.247000000000000	116	reviewed	nc	nc		06	051	00277290	0500000US06051	06051	Mono	06	7896838487	214695672	06	CA	California
2021/07/09 09:13:49.050	38.549333300000001	-119.465999999999994	0.670000000000000	3.550000000000000	mw	45	96.000000000000000	0.049970000000000	0.080000000000000	nc	nc73585771	2021/09/17 22:48:48.040	28km SSW of Smith Valley, NV	earthquake	0.160000000000000	0.510000000000000		4	reviewed	nc	nc		06	051	00277290	0500000US06051	06051	Mono	06	7896838487	214695672	06	CA	California
2021/07/09 05:43:55.340	38.539333300000003	-119.538666699999993	4.640000000000000	3.570000000000000	ml	44	92.000000000000000	0.086220000000000	0.120000000000000	nc	nc73585576	2021/09/17 22:48:40.040	28km SE of Markleeville, CA	earthquake	0.220000000000000	0.780000000000000	0.194000000000000	98	reviewed	nc	nc		06	051	00277290	0500000US06051	06051	Mono	06	7896838487	214695672	06	CA	California
2021/07/09 05:10:35.790	38.542666699999998	-119.529333300000005	3.920000000000000	4.340000000000000	mw	53	92.000000000000000	0.081100000000000	0.100000000000000	nc	nc73585531	2021/09/17 22:48:38.040	28km SE of Markleeville, CA	earthquake	0.200000000000000	0.540000000000000		3	reviewed	nc	nc		06	051	00277290	0500000US06051	06051	Mono	06	7896838487	214695672	06	CA	California
2021/07/09 05:04:18.400	38.529166699999998	-119.512000000000000	5.700000000000000	4.060000000000000	mw	50	92.000000000000000	0.062990000000000	0.090000000000000	nc	nc73585526	2021/09/17 22:48:38.040	30km SE of Markleeville, CA	earthquake	0.210000000000000	0.380000000000000		3	reviewed	nc	nc		06	051	00277290	0500000US06051	06051	Mono	06	7896838487	214695672	06	CA	California
2021/07/09 01:46:00.400	38.508666699999999	-119.534333300000000	3.710000000000000	4.550000000000000	mw	48	88.000000000000000	0.075550000000000	0.100000000000000	nc	nc73585291	2021/09/17 22:48:30.040	30km SE of Markleeville, CA	earthquake	0.170000000000000	0.380000000000000		5	reviewed	nc	nc		06	051	00277290	0500000US06051	06051	Mono	06	7896838487	214695672	06	CA	California
2021/07/09 00:27:46.560	38.478166700000003	-119.510333299999999	4.810000000000000	4.410000000000000	ml	25	71.000000000000000	0.062330000000000	0.030000000000000	nc	nc73585141	2021/09/17 22:48:22.040	32km ENE of Dardanelle, CA	earthquake	0.130000000000000	0.270000000000000	0.185000000000000	122	reviewed	nc	nc		06	051	00277290	0500000US06051	06051	Mono	06	7896838487	214695672	06	CA	California
2021/07/09 00:05:21.510	38.456333299999997	-119.482500000000002	4.790000000000000	3.920000000000000	ml	21	57.000000000000000	0.059180000000000	0.050000000000000	nc	nc73585111	2021/09/17 22:48:21.040	31km NW of Bridgeport, CA	earthquake	0.140000000000000	0.290000000000000	0.208000000000000	114	reviewed	nc	nc		06	051	00277290	0500000US06051	06051	Mono	06	7896838487	214695672	06	CA	California
2021/07/09 00:03:18.520	38.536499999999997	-119.535333300000005	2.810000000000000	3.640000000000000	ml	47	92.000000000000000	0.082700000000000	0.150000000000000	nc	nc73585101	2021/09/17 22:48:20.040	28km SE of Markleeville, CA	earthquake	0.280000000000000	1.130000000000000	0.179000000000000	103	reviewed	nc	nc		06	051	00277290	0500000US06051	06051	Mono	06	7896838487	214695672	06	CA	California
2021/07/08 23:58:53.570	38.536999999999999	-119.524000000000001	5.830000000000000	4.240000000000000	mw	52	92.000000000000000	0.074800000000000	0.100000000000000	nc	nc73585086	2021/09/10 20:07:00.040	29km SE of Markleeville, CA	earthquake	0.180000000000000	0.370000000000000		4	reviewed	nc	nc		06	051	00277290	0500000US06051	06051	Mono	06	7896838487	214695672	06	CA	California
2021/07/08 23:47:43.520	38.536000000000001	-119.533500000000004	4.550000000000000	3.760000000000000	ml	37	102.000000000000000	0.081180000000000	0.140000000000000	nc	nc73585056	2021/09/10 20:06:59.040	28km SE of Markleeville, CA	earthquake	0.260000000000000	1.760000000000000	0.192000000000000	107	reviewed	nc	nc		06	051	00277290	0500000US06051	06051	Mono	06	7896838487	214695672	06	CA	California
2021/07/08 23:44:41.130	38.552833300000003	-119.521833299999997	4.360000000000001	3.520000000000000	ml	34	105.000000000000000	0.081550000000000	0.050000000000000	nc	nc73585061	2022/06/16 17:55:00.199	28km ESE of Markleeville, CA	earthquake	0.160000000000000	0.540000000000000	0.218000000000000	59	reviewed	nc	nc		06	051	00277290	0500000US06051	06051	Mono	06	7896838487	214695672	06	CA	California
2021/07/08 23:33:40.900	38.479666700000003	-119.544833299999993	1.580000000000000	4.630000000000000	mw	38	77.000000000000000	0.087220000000000	0.080000000000000	nc	nc73585021	2021/09/10 20:06:58.040	29km ENE of Dardanelle, CA	earthquake	0.120000000000000	0.530000000000000		6	reviewed	nc	nc		06	003	01675840	0500000US06003	06003	Alpine	06	1912292630	12557304	06	CA	California
2021/07/08 23:01:01.350	38.524166700000002	-119.512000000000000	6.770000000000000	3.660000000000000	ml	39	92.000000000000000	0.061200000000000	0.100000000000000	nc	nc73584931	2021/09/10 20:06:54.040	31km SE of Markleeville, CA	earthquake	0.170000000000000	0.270000000000000	0.201000000000000	8	reviewed	nc	nc		06	051	00277290	0500000US06051	06051	Mono	06	7896838487	214695672	06	CA	California
2021/07/08 22:59:45.260	38.512833299999997	-119.510666700000002	6.740000000000000	4.310000000000000	ml	33	101.000000000000000	0.057490000000000	0.090000000000000	nc	nc73584936	2021/09/10 20:06:54.040	32km SE of Markleeville, CA	earthquake	0.210000000000000	0.320000000000000	0.193000000000000	115	reviewed	nc	nc		06	051	00277290	0500000US06051	06051	Mono	06	7896838487	214695672	06	CA	California
2021/07/08 22:50:14.370	38.512666699999997	-119.502166700000004	7.400000000000000	5.030000000000000	ml	6	124.000000000000000	0.050880000000000	0.070000000000000	nc	nc71123379	2022/06/16 17:50:42.187	32km SE of Markleeville, CA	earthquake	0.420000000000000	0.560000000000000	0.086000000000000	3	reviewed	nc	nc		06	051	00277290	0500000US06051	06051	Mono	06	7896838487	214695672	06	CA	California
2021/07/08 22:49:48.110	38.507500000000000	-119.499833300000006	7.450000000000000	6.000000000000000	mw	42	100.000000000000000	0.048460000000000	0.060000000000000	nc	nc73584926	2023/10/18 17:44:37.561	Antelope Valley, CA	earthquake	0.140000000000000	0.250000000000000		0	reviewed	nc	nc		06	051	00277290	0500000US06051	06051	Mono	06	7896838487	214695672	06	CA	California
2021/07/08 07:36:26.100	38.553166699999998	-122.322999999999993	10.000000000000000	3.580000000000000	mw	134	47.000000000000000	0.058580000000000	0.280000000000000	nc	nc73584531	2021/09/10 20:06:53.040	11km ESE of Angwin, CA	earthquake	0.180000000000000	0.430000000000000		4	reviewed	nc	nc		06	055	00277292	0500000US06055	06055	Napa	06	1938114186	104300794	06	CA	California
2021/07/06 02:38:01.000	35.681500000000000	-117.533500000000004	6.100000000000000	3.530000000000000	ml	49	38.000000000000000	0.109400000000000	0.150000000000000	ci	ci39730287	2022/05/13 19:48:52.105	14km ENE of Ridgecrest, CA	earthquake	0.130000000000000	0.480000000000000	0.151000000000000	173	reviewed	ci	ci		06	071	00277300	0500000US06071	06071	San Bernardino	06	51954895600	117095140	06	CA	California
2021/07/03 23:23:51.380	37.051666699999998	-120.874666700000006	5.750000000000000	3.740000000000000	mw	71	82.000000000000000	0.076130000000000	0.200000000000000	nc	nc73582701	2022/10/25 19:59:28.092	2km WSW of Los Banos, CA	earthquake	0.260000000000000	0.680000000000000		6	reviewed	nc	nc		06	047	00277288	0500000US06047	06047	Merced	06	5013300944	111383846	06	CA	California
2021/06/29 01:29:48.060	37.706166699999997	-122.122333299999994	9.199999999999999	3.900000000000000	mw	160	14.000000000000000	0.015100000000000	0.130000000000000	nc	nc73580646	2023/09/19 19:10:41.134	3km N of San Lorenzo, CA	earthquake	0.100000000000000	0.150000000000000		5	reviewed	nc	nc		06	001	01675839	0500000US06001	06001	Alameda	06	1909598013	216923745	06	CA	California
2021/06/23 20:06:07.180	34.146833299999997	-116.444166699999997	5.470000000000000	3.570000000000000	ml	139	18.000000000000000	0.059100000000000	0.170000000000000	ci	ci39716639	2021/08/27 18:58:42.040	4km NNW of Yucca Valley, CA	earthquake	0.090000000000000	0.420000000000000	0.179000000000000	182	reviewed	ci	ci		06	071	00277300	0500000US06071	06071	San Bernardino	06	51954895600	117095140	06	CA	California
2021/06/14 03:16:24.290	38.805166700000001	-122.827833299999995	3.560000000000000	3.980000000000000	mw	97	51.000000000000000	0.003842000000000	0.070000000000000	nc	nc73574191	2021/08/26 21:59:17.040	7km WNW of The Geysers, CA	earthquake	0.090000000000000	0.110000000000000		6	reviewed	nc	nc		06	097	01657246	0500000US06097	06097	Sonoma	06	4081491107	497455304	06	CA	California
2021/06/13 06:54:47.290	38.807833299999999	-122.829166700000002	2.650000000000000	3.980000000000000	mw	98	51.000000000000000	0.001033000000000	0.060000000000000	nc	nc73573646	2021/08/26 21:59:14.040	7km WNW of The Geysers, CA	earthquake	0.090000000000000	0.130000000000000		6	reviewed	nc	nc		06	097	01657246	0500000US06097	06097	Sonoma	06	4081491107	497455304	06	CA	California
2021/06/12 11:12:29.650	47.319666666666699	-123.202833333333004	43.840000000000003	3.780000000000000	ml	106	37.000000000000000	0.032640000000000	0.280000000000000	uw	uw61733532	2023/10/09 02:46:26.377	3 km WSW of Skokomish, Washington	earthquake	0.330000000000000	0.560000000000000	0.152269222635119	52	reviewed	uw	uw		53	045	01529221	0500000US53045	53045	Mason	06	2484892348	237296354	53	WA	Washington
2021/06/12 05:55:20.790	33.204999999999998	-115.660499999999999	2.780000000000000	3.790000000000000	mw	107	22.000000000000000	0.038560000000000	0.230000000000000	ci	ci39936648	2021/08/30 15:38:52.609	14km WSW of Niland, CA	earthquake	0.130000000000000	0.260000000000000		6	reviewed	ci	ci		06	025	00277277	0500000US06025	06025	Imperial	06	10817292933	790212281	06	CA	California
2021/06/12 04:49:38.280	33.206000000000003	-115.656000000000006	2.620000000000000	4.060000000000000	mw	112	22.000000000000000	0.036140000000000	0.250000000000000	ci	ci39936288	2022/08/09 05:32:17.495	13km WSW of Niland, CA	earthquake	0.140000000000000	0.240000000000000		6	reviewed	ci	ci		06	025	00277277	0500000US06025	06025	Imperial	06	10817292933	790212281	06	CA	California
2021/06/12 04:41:38.511	33.235399999999998	-115.643600000000006	8.000000000000000	4.140700000000000	mw	4				ew	ew1623472898	2021/12/30 17:36:07.000	11 km W of Niland, California	earthquake	20.161000000000001	5.000000000000000	0.398200000000000	4	automatic	ew	ew		06	025	00277277	0500000US06025	06025	Imperial	06	10817292933	790212281	06	CA	California
2021/06/12 04:41:37.860	33.195666699999997	-115.654333300000005	3.120000000000000	3.610000000000000	ml	74	29.000000000000000	0.029420000000000	0.250000000000000	ci	ci39936232	2022/08/09 05:31:50.050	14km WSW of Niland, CA	earthquake	0.190000000000000	0.380000000000000	0.126000000000000	52	reviewed	ci	ci		06	025	00277277	0500000US06025	06025	Imperial	06	10817292933	790212281	06	CA	California
2021/06/12 04:40:23.030	33.203333299999997	-115.652000000000001	2.410000000000000	3.790000000000000	ml	49	44.000000000000000	0.031860000000000	0.250000000000000	ci	ci39936208	2021/08/26 21:59:08.040	13km WSW of Niland, CA	earthquake	0.250000000000000	0.380000000000000	0.174000000000000	10	reviewed	ci	ci		06	025	00277277	0500000US06025	06025	Imperial	06	10817292933	790212281	06	CA	California
2021/06/12 04:39:46.510	33.206666700000000	-115.647000000000006	2.470000000000000	4.320000000000001	mw	91	23.000000000000000	0.031150000000000	0.240000000000000	ci	ci39936192	2021/09/29 17:58:33.715	12km WSW of Niland, CA	earthquake	0.160000000000000	0.280000000000000		6	reviewed	ci	ci		06	025	00277277	0500000US06025	06025	Imperial	06	10817292933	790212281	06	CA	California
2021/06/12 04:30:28.490	33.206833300000000	-115.646500000000003	2.770000000000000	3.850000000000000	mw	75	25.000000000000000	0.031010000000000	0.240000000000000	ci	ci39936136	2022/06/21 06:09:10.392	12km WSW of Niland, CA	earthquake	0.180000000000000	0.340000000000000		4	reviewed	ci	ci		06	025	00277277	0500000US06025	06025	Imperial	06	10817292933	790212281	06	CA	California
2021/06/12 04:27:34.880	33.208166700000000	-115.649833299999997	2.970000000000000	3.940000000000000	mw	80	22.000000000000000	0.033850000000000	0.240000000000000	ci	ci39936128	2021/08/26 21:59:08.040	13km WSW of Niland, CA	earthquake	0.190000000000000	0.340000000000000		7	reviewed	ci	ci		06	025	00277277	0500000US06025	06025	Imperial	06	10817292933	790212281	06	CA	California
2021/06/07 21:24:52.050	33.158333300000002	-115.640166699999995	5.460000000000000	3.610000000000000	mw	95	24.000000000000000	0.028060000000000	0.260000000000000	ci	ci39928744	2021/08/24 21:34:28.040	12km WNW of Calipatria, CA	earthquake	0.160000000000000	0.390000000000000		4	reviewed	ci	ci		06	025	00277277	0500000US06025	06025	Imperial	06	10817292933	790212281	06	CA	California
2021/06/07 21:08:28.590	33.166666700000000	-115.640000000000001	5.340000000000000	4.080000000000000	mw	108	24.000000000000000	0.021980000000000	0.290000000000000	ci	ci39928664	2021/09/05 14:40:18.996	13km WNW of Calipatria, CA	earthquake	0.160000000000000	0.380000000000000		6	reviewed	ci	ci		06	025	00277277	0500000US06025	06025	Imperial	06	10817292933	790212281	06	CA	California
2021/06/07 14:45:22.420	33.184333299999999	-115.637333299999995	4.930000000000000	3.520000000000000	mw	65	32.000000000000000	0.012440000000000	0.250000000000000	ci	ci39927952	2021/08/28 12:09:57.655	13km WSW of Niland, CA	earthquake	0.200000000000000	0.470000000000000		4	reviewed	ci	ci		06	025	00277277	0500000US06025	06025	Imperial	06	10817292933	790212281	06	CA	California
2021/06/07 05:44:35.620	33.143666699999997	-115.626666700000001	7.510000000000000	3.560000000000000	mw	77	40.000000000000000	0.034960000000000	0.240000000000000	ci	ci39927264	2021/08/24 21:34:39.040	11km W of Calipatria, CA	earthquake	0.180000000000000	0.380000000000000		4	reviewed	ci	ci		06	025	00277277	0500000US06025	06025	Imperial	06	10817292933	790212281	06	CA	California
2021/06/06 08:05:36.600	33.185499999999998	-115.639499999999998	9.800000000000001	3.810000000000000	mw	117	30.000000000000000	0.014390000000000	0.250000000000000	ci	ci39923832	2021/08/24 21:34:57.040	13km WSW of Niland, CA	earthquake	0.130000000000000	0.380000000000000		7	reviewed	ci	ci		06	025	00277277	0500000US06025	06025	Imperial	06	10817292933	790212281	06	CA	California
2021/06/06 03:51:37.740	45.342333333333301	-121.693500000000000	4.300000000000000	3.940000000000000	ml	33	84.000000000000000	0.013610000000000	0.140000000000000	uw	uw61730837	2021/08/24 21:35:03.040	6 km NE of Government Camp, Oregon	earthquake	0.220000000000000	0.230000000000000	0.173179710010332	17	reviewed	uw	uw		41	027	01155131	0500000US41027	41027	Hood River	06	1352203431	29040464	41	OR	Oregon
2021/06/06 03:08:23.210	33.150666700000002	-115.619500000000002	9.279999999999999	3.610000000000000	mw	86	41.000000000000000	0.026930000000000	0.270000000000000	ci	ci39922408	2021/08/24 21:35:04.040	10km WNW of Calipatria, CA	earthquake	0.190000000000000	0.390000000000000		4	reviewed	ci	ci		06	025	00277277	0500000US06025	06025	Imperial	06	10817292933	790212281	06	CA	California
2021/06/05 18:21:48.750	33.151333299999997	-115.618666700000006	7.060000000000000	4.090000000000000	mw	111	35.000000000000000	0.026190000000000	0.270000000000000	ci	ci39919656	2021/08/24 21:35:19.040	10km WNW of Calipatria, CA	earthquake	0.160000000000000	0.380000000000000		8	reviewed	ci	ci		06	025	00277277	0500000US06025	06025	Imperial	06	10817292933	790212281	06	CA	California
2021/06/05 18:03:40.050	33.149999999999999	-115.613833299999996	5.320000000000000	3.510000000000000	ml	81	42.000000000000000	0.027440000000000	0.210000000000000	ci	ci39919472	2021/08/24 21:35:22.040	10km WNW of Calipatria, CA	earthquake	0.140000000000000	0.310000000000000	0.115000000000000	218	reviewed	ci	ci		06	025	00277277	0500000US06025	06025	Imperial	06	10817292933	790212281	06	CA	California
2021/06/05 17:57:21.900	33.145000000000003	-115.615499999999997	3.690000000000000	4.290000000000000	ml	76	41.000000000000000	0.032380000000000	0.220000000000000	ci	ci39919400	2021/08/24 21:35:24.040	10km WNW of Calipatria, CA	earthquake	0.130000000000000	0.180000000000000	0.095000000000000	17	reviewed	ci	ci		06	025	00277277	0500000US06025	06025	Imperial	06	10817292933	790212281	06	CA	California
2021/06/05 17:55:58.820	33.140000000000001	-115.634833299999997	5.780000000000000	5.250000000000000	mw	84	33.000000000000000	0.040690000000000	0.230000000000000	ci	ci39919392	2023/05/22 00:26:26.240	11km W of Calipatria, CA	earthquake	0.170000000000000	0.410000000000000		6	reviewed	ci	ci		06	025	00277277	0500000US06025	06025	Imperial	06	10817292933	790212281	06	CA	California
2021/06/05 17:50:50.980	33.142000000000003	-115.638999999999996	5.910000000000000	3.880000000000000	mw	80	29.000000000000000	0.040440000000000	0.260000000000000	ci	ci39919336	2022/03/15 16:51:24.758	12km N of Westmorland, CA	earthquake	0.190000000000000	0.350000000000000		8	reviewed	ci	ci		06	025	00277277	0500000US06025	06025	Imperial	06	10817292933	790212281	06	CA	California
2021/06/05 17:47:53.750	33.148166699999997	-115.630499999999998	4.030000000000000	3.890000000000000	mw	37	33.000000000000000	0.031770000000000	0.300000000000000	ci	ci39919280	2021/08/24 21:35:27.040	11km WNW of Calipatria, CA	earthquake	0.310000000000000	0.480000000000000		4	reviewed	ci	ci		06	025	00277277	0500000US06025	06025	Imperial	06	10817292933	790212281	06	CA	California
2021/06/05 17:46:39.500	33.134000000000000	-115.641000000000005	4.630000000000000	3.790000000000000	mw	79	43.000000000000000	0.048290000000000	0.300000000000000	ci	ci39919264	2021/08/24 21:35:27.040	11km N of Westmorland, CA	earthquake	0.200000000000000	0.440000000000000		4	reviewed	ci	ci		06	025	00277277	0500000US06025	06025	Imperial	06	10817292933	790212281	06	CA	California
2021/06/05 17:46:26.060	33.141500000000001	-115.634333299999994	5.870000000000000	3.560000000000000	ml	31	47.000000000000000	0.039150000000000	0.240000000000000	ci	ci39919256	2021/08/24 21:35:28.040	11km W of Calipatria, CA	earthquake	0.270000000000000	0.510000000000000	0.141000000000000	34	reviewed	ci	ci		06	025	00277277	0500000US06025	06025	Imperial	06	10817292933	790212281	06	CA	California
2021/06/05 17:45:16.380	33.137500000000003	-115.640000000000001	4.590000000000000	4.080000000000000	mw	105	29.000000000000000	0.044790000000000	0.260000000000000	ci	ci39919248	2021/08/31 21:33:30.277	11km N of Westmorland, CA	earthquake	0.140000000000000	0.400000000000000		6	reviewed	ci	ci		06	025	00277277	0500000US06025	06025	Imperial	06	10817292933	790212281	06	CA	California
2021/06/05 17:40:51.960	33.130166699999997	-115.640833299999997	3.050000000000000	3.550000000000000	mw	76	31.000000000000000	0.051690000000000	0.240000000000000	ci	ci39919208	2021/09/02 20:02:53.248	10km N of Westmorland, CA	earthquake	0.170000000000000	0.310000000000000		4	reviewed	ci	ci		06	025	00277277	0500000US06025	06025	Imperial	06	10817292933	790212281	06	CA	California
2021/06/03 12:15:32.800	37.372166700000001	-121.725999999999999	7.070000000000000	3.590000000000000	mw	169	31.000000000000000	0.034160000000000	0.080000000000000	nc	nc73569391	2021/08/07 22:07:35.040	9km E of Alum Rock, CA	earthquake	0.070000000000000	0.180000000000000		3	reviewed	nc	nc		06	085	00277307	0500000US06085	06085	Santa Clara	06	3343896477	33589866	06	CA	California
2021/06/03 04:34:42.450	36.550166699999998	-121.114166699999998	9.140000000000001	3.620000000000000	mw	72	62.000000000000000	0.030790000000000	0.110000000000000	nc	nc73569196	2021/08/07 22:07:25.040	3km NE of Pinnacles, CA	earthquake	0.140000000000000	0.220000000000000		3	reviewed	nc	nc		06	069	00277299	0500000US06069	06069	San Benito	06	3596590995	4719296	06	CA	California
2021/05/28 15:25:21.840	39.122166700000001	-120.028666700000002	7.020000000000000	4.150000000000001	mw	37	67.000000000000000	0.114100000000000	0.110000000000000	nc	nc73566711	2022/05/14 06:43:41.947	10km SE of Dollar Point, CA	earthquake	0.180000000000000	0.590000000000000		3	reviewed	nc	nc		06	061	00277295	0500000US06061	06061	Placer	06	3644325262	246494490	06	CA	California
2021/05/20 01:37:22.690	35.974833300000000	-117.324500000000000	3.040000000000000	3.590000000000000	mw	37	64.000000000000000	0.090130000000000	0.160000000000000	ci	ci39659271	2021/07/24 21:08:26.040	24km NNE of Trona, CA	earthquake	0.230000000000000	0.620000000000000		4	reviewed	ci	ci		06	027	01804637	0500000US06027	06027	Inyo	06	26368508430	119088151	06	CA	California
2021/05/18 14:44:25.290	36.163166699999998	-120.211666699999995	8.980000000000000	3.630000000000000	mw	46	135.000000000000000	0.125200000000000	0.100000000000000	nc	nc73564200	2021/07/24 21:07:58.040	11km WSW of Huron, CA	earthquake	0.240000000000000	0.490000000000000		3	reviewed	nc	nc		06	019	00277274	0500000US06019	06019	Fresno	06	15431404077	137345152	06	CA	California
2021/05/07 04:35:14.150	39.460999999999999	-120.314499999999995	10.119999999999999	4.650000000000000	mw	19	50.000000000000000	0.034610000000000	0.090000000000000	nc	nc73559265	2023/06/18 05:39:57.092	19km NW of Truckee, CA	earthquake	0.240000000000000	0.540000000000000		3	reviewed	nc	nc		06	091	00277310	0500000US06091	06091	Sierra	06	2468694587	23299110	06	CA	California
2021/04/25 15:33:23.610	39.128333300000001	-120.043333300000000	7.510000000000000	3.700000000000000	mw	33	46.000000000000000	0.102000000000000	0.240000000000000	nc	nc73554385	2021/07/09 03:54:13.173	8km SE of Dollar Point, CA	earthquake	0.270000000000000	0.920000000000000		3	reviewed	nc	nc		06	061	00277295	0500000US06061	06061	Placer	06	3644325262	246494490	06	CA	California
2021/04/25 04:59:28.510	37.267000000000003	-121.639499999999998	7.660000000000000	3.610000000000000	mw	183	33.000000000000000	0.074550000000000	0.090000000000000	nc	nc73554215	2023/07/30 15:43:48.490	15km N of Morgan Hill, CA	earthquake	0.080000000000000	0.200000000000000		3	reviewed	nc	nc		06	085	00277307	0500000US06085	06085	Santa Clara	06	3343896477	33589866	06	CA	California
2021/04/23 11:18:40.530	39.525666700000002	-123.036500000000004	7.420000000000000	3.910000000000000	mw	96	20.000000000000000	0.119800000000000	0.140000000000000	nc	nc73553370	2021/07/07 18:33:56.040	15km NNW of Lake Pillsbury, CA	earthquake	0.120000000000000	0.420000000000000		5	reviewed	nc	nc		06	045	00277287	0500000US06045	06045	Mendocino	06	9081426659	962946207	06	CA	California
2021/04/20 09:48:34.270	40.188000000000002	-123.598833299999995	33.890000000000001	4.030000000000000	mw	49	40.000000000000000	0.085290000000000	0.180000000000000	nc	nc73552000	2021/07/03 16:48:41.040	20km ENE of Redway, CA	earthquake	0.260000000000000	0.600000000000000		4	reviewed	nc	nc		06	023	01681908	0500000US06023	06023	Humboldt	06	9241527430	1253763757	06	CA	California
2021/04/20 02:39:04.860	39.516500000000001	-122.016999999999996	23.070000000000000	3.820000000000000	mw	28	52.000000000000000	0.256500000000000	0.180000000000000	nc	nc73551855	2021/07/03 16:48:35.040	15km E of Willows, CA	earthquake	0.340000000000000	0.680000000000000		6	reviewed	nc	nc		06	021	00277275	0500000US06021	06021	Glenn	06	3403160290	33693350	06	CA	California
2021/04/19 18:50:58.790	38.756999999999998	-122.722833300000005	2.880000000000000	3.980000000000000	mw	101	36.000000000000000	0.004853000000000	0.070000000000000	nc	nc73551560	2021/11/25 01:55:56.576	3km SW of Anderson Springs, CA	earthquake	0.090000000000000	0.140000000000000		3	reviewed	nc	nc		06	097	01657246	0500000US06097	06097	Sonoma	06	4081491107	497455304	06	CA	California
2021/04/13 21:35:03.940	33.806333299999999	-116.087833300000000	3.030000000000000	3.540000000000000	ml	127	38.000000000000000	0.111700000000000	0.160000000000000	ci	ci39849144	2021/06/19 21:25:27.040	15km NE of Indio, CA	earthquake	0.090000000000000	0.310000000000000	0.133000000000000	303	reviewed	ci	ci		06	065	00277297	0500000US06065	06065	Riverside	06	18664901451	250194697	06	CA	California
2021/04/08 20:51:15.140	35.653833300000002	-117.549666700000003	8.340000000000000	3.620000000000000	ml	42	59.000000000000000	0.091510000000000	0.140000000000000	ci	ci39843952	2021/06/12 21:38:48.040	12km ENE of Ridgecrest, CA	earthquake	0.150000000000000	0.390000000000000	0.132000000000000	120	reviewed	ci	ci		06	071	00277300	0500000US06071	06071	San Bernardino	06	51954895600	117095140	06	CA	California
2021/04/08 03:52:08.190	32.775333300000000	-115.432833299999999	16.190000000000001	3.730000000000000	mw	66	34.000000000000000	0.032130000000000	0.330000000000000	ci	ci39842896	2022/04/20 05:31:54.823	6km SW of Holtville, CA	earthquake	0.290000000000000	0.500000000000000		4	reviewed	ci	ci		06	025	00277277	0500000US06025	06025	Imperial	06	10817292933	790212281	06	CA	California
2021/04/07 13:42:05.870	35.609666699999998	-117.410499999999999	8.970000000000002	3.640000000000000	ml	44	41.000000000000000	0.048060000000000	0.150000000000000	ci	ci39841832	2021/06/12 21:38:12.040	17km S of Trona, CA	earthquake	0.150000000000000	0.330000000000000	0.133000000000000	134	reviewed	ci	ci		06	071	00277300	0500000US06071	06071	San Bernardino	06	51954895600	117095140	06	CA	California
2021/04/05 11:44:01.950	33.940500000000000	-118.333333300000007	19.340000000000000	4.000000000000000	mw	188	39.000000000000000	0.019330000000000	0.250000000000000	ci	ci39838928	2023/09/23 11:24:41.853	2km E of Lennox, CA	earthquake	0.140000000000000	0.200000000000000		4	reviewed	ci	ci		06	037	00277283	0500000US06037	06037	Los Angeles	06	10510671776	1794675167	06	CA	California
2021/03/24 15:41:13.980	39.244833300000003	-123.474333299999998	8.199999999999999	3.980000000000000	mw	63	40.000000000000000	0.111600000000000	0.160000000000000	nc	nc73539406	2021/11/11 04:18:54.897	21km SSW of Willits, CA	earthquake	0.120000000000000	0.370000000000000		3	reviewed	nc	nc		06	045	00277287	0500000US06045	06045	Mendocino	06	9081426659	962946207	06	CA	California
2021/02/25 19:30:19.630	38.817833299999997	-122.820666700000004	2.630000000000000	3.810000000000000	mw	86	20.000000000000000	0.009966000000000	0.070000000000000	nc	nc73527826	2021/05/04 14:17:21.040	7km NW of The Geysers, CA	earthquake	0.090000000000000	0.140000000000000		3	reviewed	nc	nc		06	097	01657246	0500000US06097	06097	Sonoma	06	4081491107	497455304	06	CA	California
2021/02/22 01:38:13.840	37.045666699999998	-121.478166700000003	6.220000000000000	3.760000000000000	mw	164	33.000000000000000	0.020890000000000	0.150000000000000	nc	nc73526151	2021/05/04 14:16:06.040	9km ENE of Gilroy, CA	earthquake	0.090000000000000	0.240000000000000		3	reviewed	nc	nc		06	085	00277307	0500000US06085	06085	Santa Clara	06	3343896477	33589866	06	CA	California
2021/02/14 23:42:34.470	35.972499999999997	-117.320166700000001	3.070000000000000	3.600000000000000	ml	44	53.000000000000000	0.086700000000000	0.160000000000000	ci	ci39552143	2021/04/23 21:04:37.040	24km NNE of Trona, CA	earthquake	0.150000000000000	0.540000000000000	0.119000000000000	86	reviewed	ci	ci		06	027	01804637	0500000US06027	06027	Inyo	06	26368508430	119088151	06	CA	California
2021/02/14 11:57:50.380	37.263166699999999	-118.320166700000001	12.190000000000000	3.690000000000000	mw	45	119.000000000000000	0.097500000000000	0.070000000000000	nc	nc73523021	2021/04/23 21:04:34.040	6km ESE of Wilkerson, CA	earthquake	0.250000000000000	0.580000000000000		3	reviewed	nc	nc		06	027	01804637	0500000US06027	06027	Inyo	06	26368508430	119088151	06	CA	California
2021/02/12 23:57:13.500	36.218333299999998	-117.926666699999998	3.110000000000000	4.030000000000000	mw	37	40.000000000000000	0.111200000000000	0.180000000000000	ci	ci39550567	2021/04/23 21:04:25.040	10km SE of Olancha, CA	earthquake	0.220000000000000	0.630000000000000		4	reviewed	ci	ci		06	027	01804637	0500000US06027	06027	Inyo	06	26368508430	119088151	06	CA	California
2021/02/10 01:27:09.840	33.175166699999998	-115.611333299999998	3.680000000000000	3.760000000000000	mw	77	42.000000000000000	0.004280000000000	0.250000000000000	ci	ci39546975	2021/04/22 21:52:12.040	11km WNW of Calipatria, CA	earthquake	0.170000000000000	0.260000000000000		4	reviewed	ci	ci		06	025	00277277	0500000US06025	06025	Imperial	06	10817292933	790212281	06	CA	California
2021/02/10 01:01:15.790	33.175333299999998	-115.613666699999996	3.770000000000000	3.820000000000000	mw	92	36.000000000000000	0.002698000000000	0.240000000000000	ci	ci39546863	2021/04/22 21:52:11.040	11km WNW of Calipatria, CA	earthquake	0.150000000000000	0.220000000000000		4	reviewed	ci	ci		06	025	00277277	0500000US06025	06025	Imperial	06	10817292933	790212281	06	CA	California
2021/02/03 09:23:36.290	32.751666700000001	-115.826166700000002	11.240000000000000	3.740000000000000	mw	74	78.000000000000000	0.128400000000000	0.290000000000000	ci	ci39539439	2021/04/16 19:03:10.040	16km E of Ocotillo, CA	earthquake	0.250000000000000	0.490000000000000		6	reviewed	ci	ci		06	025	00277277	0500000US06025	06025	Imperial	06	10817292933	790212281	06	CA	California
2021/02/01 04:18:48.290	32.750666699999996	-115.828333299999997	11.279999999999999	3.530000000000000	ml	61	79.000000000000000	0.129800000000000	0.270000000000000	ci	ci39537399	2021/04/16 19:02:45.040	16km E of Ocotillo, CA	earthquake	0.260000000000000	0.500000000000000	0.140000000000000	124	reviewed	ci	ci		06	025	00277277	0500000US06025	06025	Imperial	06	10817292933	790212281	06	CA	California
2021/01/21 01:22:24.920	35.965833300000000	-117.912333300000000	3.000000000000000	3.540000000000000	ml	60	36.000000000000000	0.045440000000000	0.170000000000000	ci	ci39763472	2021/03/27 21:05:49.040	3km N of Little Lake, CA	earthquake	0.110000000000000	0.400000000000000	0.149000000000000	247	reviewed	ci	ci		06	027	01804637	0500000US06027	06027	Inyo	06	26368508430	119088151	06	CA	California
2021/01/20 16:31:58.950	33.918666700000003	-118.271666699999997	19.760000000000002	3.520000000000000	ml	145	24.000000000000000	0.032840000000000	0.230000000000000	ci	ci39762912	2021/04/05 15:24:31.044	2km W of Willowbrook, CA	earthquake	0.130000000000000	0.200000000000000	0.141000000000000	215	reviewed	ci	ci		06	037	00277283	0500000US06037	06037	Los Angeles	06	10510671776	1794675167	06	CA	California
2021/01/17 04:01:27.110	36.867333299999999	-121.610500000000002	8.320000000000000	4.200000000000000	mw	153	27.000000000000000	0.031140000000000	0.140000000000000	nc	nc73512355	2021/07/09 01:43:10.903	4km SE of Aromas, CA	earthquake	0.100000000000000	0.190000000000000		4	reviewed	nc	nc		06	069	00277299	0500000US06069	06069	San Benito	06	3596590995	4719296	06	CA	California
2021/01/17 03:14:49.720	36.187500000000000	-118.092333300000007	1.520000000000000	3.750000000000000	mw	46	48.000000000000000	0.134700000000000	0.180000000000000	ci	ci39759432	2021/03/27 21:04:58.040	13km SW of Olancha, CA	earthquake	0.160000000000000	0.520000000000000		6	reviewed	ci	ci		06	107	00277318	0500000US06107	06107	Tulare	06	12495083015	37014644	06	CA	California
2021/01/17 02:49:08.800	36.187666700000001	-118.093833300000000	1.110000000000000	4.020000000000000	mw	46	48.000000000000000	0.135800000000000	0.190000000000000	ci	ci39759376	2021/03/27 21:04:57.040	13km SW of Olancha, CA	earthquake	0.170000000000000	0.540000000000000		6	reviewed	ci	ci		06	107	00277318	0500000US06107	06107	Tulare	06	12495083015	37014644	06	CA	California
2021/01/15 22:11:07.870	37.910666700000000	-118.538499999999999	7.680000000000000	3.900000000000000	mw	50	63.000000000000000	0.185500000000000	0.060000000000000	nc	nc73511455	2021/03/27 21:04:41.040	41km NNE of Toms Place, CA	earthquake	0.190000000000000	1.230000000000000		3	reviewed	nc	nc		06	051	00277290	0500000US06051	06051	Mono	06	7896838487	214695672	06	CA	California
2021/01/14 19:18:10.680	37.970833300000002	-122.040666700000003	15.240000000000000	3.630000000000000	mw	199	29.000000000000000	0.002813000000000	0.190000000000000	nc	nc73510910	2022/06/02 12:22:09.929	2km W of Concord, CA	earthquake	0.150000000000000	0.200000000000000		3	reviewed	nc	nc		06	013	01675903	0500000US06013	06013	Contra Costa	06	1857233047	225282636	06	CA	California
2021/01/04 18:04:59.600	33.185166700000003	-115.594999999999999	2.240000000000000	3.950000000000000	mw	66	43.000000000000000	0.018930000000000	0.250000000000000	ci	ci39510719	2022/12/21 19:15:57.029	9km SW of Niland, CA	earthquake	0.200000000000000	0.290000000000000		4	reviewed	ci	ci		06	025	00277277	0500000US06025	06025	Imperial	06	10817292933	790212281	06	CA	California
2021/01/02 14:42:23.790	36.608499999999999	-121.212500000000006	6.320000000000000	4.320000000000001	mw	66	67.000000000000000	0.082240000000000	0.110000000000000	nc	nc73506045	2022/01/02 14:00:02.207	10km NW of Pinnacles, CA	earthquake	0.140000000000000	0.500000000000000		4	reviewed	nc	nc		06	069	00277299	0500000US06069	06069	San Benito	06	3596590995	4719296	06	CA	California
2020/12/31 04:22:03.380	38.838833299999997	-122.823166700000002	2.270000000000000	3.630000000000000	mw	86	36.000000000000000	0.009625000000000	0.050000000000000	nc	nc73504795	2021/03/06 23:20:53.040	9km WNW of Cobb, CA	earthquake	0.100000000000000	0.130000000000000		5	reviewed	nc	nc		06	097	01657246	0500000US06097	06097	Sonoma	06	4081491107	497455304	06	CA	California
2020/12/27 14:44:40.090	39.505833299999999	-122.017666700000007	26.350000000000001	3.860000000000000	mw	31	37.000000000000000	0.255900000000000	0.160000000000000	nc	nc73503450	2021/04/20 02:52:24.798	15km E of Willows, CA	earthquake	0.310000000000000	1.060000000000000		4	reviewed	nc	nc		06	021	00277275	0500000US06021	06021	Glenn	06	3403160290	33693350	06	CA	California
2020/12/27 04:05:37.240	35.488666700000003	-118.288333300000005	2.700000000000000	3.500000000000000	ml	61	27.000000000000000	0.129900000000000	0.150000000000000	ci	ci39505103	2021/08/27 12:49:38.311	22km ESE of Bodfish, CA	earthquake	0.130000000000000	0.540000000000000	0.146000000000000	132	reviewed	ci	ci		06	029	02054176	0500000US06029	06029	Kern	06	21062456129	78764641	06	CA	California
2020/12/25 20:25:59.070	33.747333300000001	-115.921166700000001	3.680000000000000	3.640000000000000	mw	86	42.000000000000000	0.080940000000000	0.180000000000000	ci	ci39504023	2021/03/06 23:18:50.040	23km ENE of Thermal, CA	earthquake	0.140000000000000	0.410000000000000		4	reviewed	ci	ci		06	065	00277297	0500000US06065	06065	Riverside	06	18664901451	250194697	06	CA	California
2020/12/18 16:13:42.360	40.431166699999999	-124.229166699999993	25.760000000000002	3.970000000000000	mw	30	87.000000000000000	0.083000000000000	0.140000000000000	nc	nc73499875	2021/02/27 23:25:47.040	13km NNE of Petrolia, CA	earthquake	0.280000000000000	0.530000000000000		3	reviewed	nc	nc		06	023	01681908	0500000US06023	06023	Humboldt	06	9241527430	1253763757	06	CA	California
2020/12/15 14:59:41.220	37.160833300000000	-121.548333299999996	3.850000000000000	3.540000000000000	mw	148	37.000000000000000	0.059530000000000	0.120000000000000	nc	nc73498140	2021/02/20 18:07:02.040	10km ENE of Morgan Hill, CA	earthquake	0.100000000000000	0.310000000000000		3	reviewed	nc	nc		06	085	00277307	0500000US06085	06085	Santa Clara	06	3343896477	33589866	06	CA	California
2020/12/15 14:58:40.020	37.160499999999999	-121.549333300000001	4.340000000000000	3.680000000000000	mw	163	31.000000000000000	0.060200000000000	0.160000000000000	nc	nc73498145	2023/03/16 00:47:14.238	10km ENE of Morgan Hill, CA	earthquake	0.110000000000000	0.380000000000000		3	reviewed	nc	nc		06	085	00277307	0500000US06085	06085	Santa Clara	06	3343896477	33589866	06	CA	California
2020/12/06 15:17:53.130	33.237000000000002	-116.669333300000005	9.199999999999999	3.620000000000000	mw	138	12.000000000000000	0.042040000000000	0.210000000000000	ci	ci39486671	2022/11/27 19:52:02.091	6km SSW of Warner Springs, CA	earthquake	0.110000000000000	0.320000000000000		4	reviewed	ci	ci		06	073	00277301	0500000US06073	06073	San Diego	06	10900649391	820695499	06	CA	California
2020/12/06 15:03:33.260	39.037666700000003	-123.067166700000001	4.950000000000000	4.390000000000000	mw	74	52.000000000000000	0.044300000000000	0.100000000000000	nc	nc73494405	2021/02/12 22:39:42.040	13km W of Lakeport, CA	earthquake	0.170000000000000	0.400000000000000		4	reviewed	nc	nc		06	045	00277287	0500000US06045	06045	Mendocino	06	9081426659	962946207	06	CA	California
2020/12/05 05:41:29.460	33.421166700000001	-116.931166700000006	8.080000000000000	3.550000000000000	mw	152	17.000000000000000	0.088460000000000	0.230000000000000	ci	ci39485527	2022/06/16 17:49:36.737	7km WSW of Aguanga, CA	earthquake	0.100000000000000	0.500000000000000		4	reviewed	ci	ci		06	073	00277301	0500000US06073	06073	San Diego	06	10900649391	820695499	06	CA	California
2020/12/04 14:07:31.570	45.112833333333299	-123.575333333333006	47.500000000000000	3.530000000000000	ml	71	73.000000000000000	0.076530000000000	0.210000000000000	uw	uw61694182	2021/02/12 22:38:55.040	6 km NNW of Fort Hill Census Designated Place, Oregon	earthquake	0.280000000000000	0.470000000000000	0.213359908267095	23	reviewed	uw	uw		41	071	01135866	0500000US41071	41071	Yamhill	06	1854169188	6491759	41	OR	Oregon
2020/12/04 10:45:06.480	38.820000000000000	-122.808833300000003	2.590000000000000	3.710000000000000	mw	88	24.000000000000000	0.003526000000000	0.060000000000000	nc	nc73493050	2021/02/12 22:38:51.040	7km NW of The Geysers, CA	earthquake	0.100000000000000	0.160000000000000		3	reviewed	nc	nc		06	097	01657246	0500000US06097	06097	Sonoma	06	4081491107	497455304	06	CA	California
2020/11/26 22:59:57.630	33.173999999999999	-115.605000000000004	10.029999999999999	3.560000000000000	ml	104	36.000000000000000	0.009571000000000	0.260000000000000	ci	ci39477815	2021/02/06 18:28:27.040	10km WNW of Calipatria, CA	earthquake	0.150000000000000	0.380000000000000	0.155000000000000	160	reviewed	ci	ci		06	025	00277277	0500000US06025	06025	Imperial	06	10817292933	790212281	06	CA	California
2020/11/17 17:32:32.690	34.861833300000001	-116.340166699999997	5.260000000000000	3.510000000000000	mw	33	68.000000000000000	0.032630000000000	0.150000000000000	ci	ci39468407	2021/01/27 17:30:18.040	23km NW of Ludlow, CA	earthquake	0.150000000000000	0.430000000000000		6	reviewed	ci	ci		06	071	00277300	0500000US06071	06071	San Bernardino	06	51954895600	117095140	06	CA	California
2020/11/16 10:56:22.320	35.888166699999999	-117.723666699999995	7.670000000000000	3.590000000000000	mw	46	29.000000000000000	0.084210000000000	0.170000000000000	ci	ci39466903	2021/01/27 17:29:50.040	17km ESE of Little Lake, CA	earthquake	0.140000000000000	0.450000000000000		4	reviewed	ci	ci		06	027	01804637	0500000US06027	06027	Inyo	06	26368508430	119088151	06	CA	California
2020/10/22 20:59:26.460	33.200000000000003	-115.584500000000006	3.030000000000000	3.910000000000000	mw	101	37.000000000000000	0.034450000000000	0.260000000000000	ci	ci39442103	2021/10/04 22:40:50.490	8km SW of Niland, CA	earthquake	0.140000000000000	0.240000000000000		6	reviewed	ci	ci		06	025	00277277	0500000US06025	06025	Imperial	06	10817292933	790212281	06	CA	California
2020/10/20 01:58:50.210	39.365833299999998	-123.244333299999994	7.500000000000000	3.790000000000000	mw	55	35.000000000000000	0.070990000000000	0.090000000000000	nc	nc73472896	2020/12/29 23:07:52.040	11km ESE of Willits, CA	earthquake	0.130000000000000	0.300000000000000		4	reviewed	nc	nc		06	045	00277287	0500000US06045	06045	Mendocino	06	9081426659	962946207	06	CA	California
2020/10/10 01:24:11.430	40.376166699999999	-123.732666699999996	28.600000000000001	3.730000000000000	mw	37	35.000000000000000	0.159100000000000	0.190000000000000	nc	nc73468941	2020/12/19 17:22:42.040	30km NNE of Redway, CA	earthquake	0.380000000000000	0.800000000000000		5	reviewed	nc	nc		06	023	01681908	0500000US06023	06023	Humboldt	06	9241527430	1253763757	06	CA	California
2020/10/03 23:26:59.940	33.022333300000000	-115.586166700000007	12.800000000000001	3.620000000000000	mw	61	48.000000000000000	0.016280000000000	0.260000000000000	ci	ci39651784	2020/12/12 22:28:38.040	4km ESE of Westmorland, CA	earthquake	0.200000000000000	0.630000000000000		4	reviewed	ci	ci		06	025	00277277	0500000US06025	06025	Imperial	06	10817292933	790212281	06	CA	California
2020/10/02 06:08:50.640	33.060166700000003	-115.571666699999994	3.920000000000000	3.660000000000000	mw	65	48.000000000000000	0.023480000000000	0.250000000000000	ci	ci39649056	2020/12/12 22:28:34.040	5km ENE of Westmorland, CA	earthquake	0.170000000000000	0.320000000000000		4	reviewed	ci	ci		06	025	00277277	0500000US06025	06025	Imperial	06	10817292933	790212281	06	CA	California
2020/10/02 06:08:28.090	33.069166699999997	-115.572666699999999	5.630000000000000	3.710000000000000	ml	50	47.000000000000000	0.031780000000000	0.260000000000000	ci	ci39649048	2022/06/21 06:06:55.941	6km NE of Westmorland, CA	earthquake	0.220000000000000	0.460000000000000	0.121000000000000	80	reviewed	ci	ci		06	025	00277277	0500000US06025	06025	Imperial	06	10817292933	790212281	06	CA	California
2020/10/01 22:47:30.980	33.059500000000000	-115.581500000000005	10.859999999999999	3.870000000000000	mw	61	47.000000000000000	0.021180000000000	0.260000000000000	ci	ci39647856	2020/12/12 22:28:31.040	4km ENE of Westmorland, CA	earthquake	0.210000000000000	0.450000000000000		4	reviewed	ci	ci		06	025	00277277	0500000US06025	06025	Imperial	06	10817292933	790212281	06	CA	California
2020/10/01 14:46:42.020	33.062666700000001	-115.576999999999998	10.060000000000000	3.620000000000000	mw	57	48.000000000000000	0.024690000000000	0.270000000000000	ci	ci39646376	2020/12/12 22:28:30.040	5km NE of Westmorland, CA	earthquake	0.200000000000000	0.510000000000000		4	reviewed	ci	ci		06	025	00277277	0500000US06025	06025	Imperial	06	10817292933	790212281	06	CA	California
2020/10/01 12:46:38.210	33.064833299999997	-115.576499999999996	10.720000000000001	3.500000000000000	ml	59	48.000000000000000	0.026890000000000	0.230000000000000	ci	ci39646032	2020/12/12 22:28:29.040	5km NE of Westmorland, CA	earthquake	0.180000000000000	0.450000000000000	0.135000000000000	255	reviewed	ci	ci		06	025	00277277	0500000US06025	06025	Imperial	06	10817292933	790212281	06	CA	California
2020/10/01 03:40:16.270	33.072499999999998	-115.597666700000005	4.900000000000000	3.570000000000000	mlr	76	39.000000000000000	0.036620000000000	0.300000000000000	ci	ci39643360	2021/09/30 23:01:44.202	4km NNE of Westmorland, CA	earthquake	0.220000000000000	0.580000000000000	0.131000000000000	259	reviewed	ci	ci		06	025	00277277	0500000US06025	06025	Imperial	06	10817292933	790212281	06	CA	California
2020/10/01 03:37:04.380	33.051833299999998	-115.575000000000003	8.650000000000000	4.020000000000000	ml	11	90.000000000000000	0.014730000000000	0.210000000000000	ci	ci37456405	2022/03/10 19:37:32.119	5km ENE of Westmorland, CA	earthquake	0.480000000000000	0.830000000000000	0.148000000000000	6	reviewed	ci	ci		06	025	00277277	0500000US06025	06025	Imperial	06	10817292933	790212281	06	CA	California
2020/10/01 03:36:34.130	33.066166699999997	-115.597166700000002	5.680000000000000	4.450000000000000	mw	64	40.000000000000000	0.030640000000000	0.290000000000000	ci	ci39643328	2021/02/08 05:04:36.726	4km NE of Westmorland, CA	earthquake	0.210000000000000	0.510000000000000		6	reviewed	ci	ci		06	025	00277277	0500000US06025	06025	Imperial	06	10817292933	790212281	06	CA	California
2020/10/01 03:31:00.900	33.084000000000003	-115.589833299999995	11.140000000000001	3.500000000000000	ml	75	55.000000000000000	0.046100000000000	0.270000000000000	ci	ci39643256	2021/09/16 20:38:45.135	6km NNE of Westmorland, CA	earthquake	0.210000000000000	0.400000000000000	0.114000000000000	238	reviewed	ci	ci		06	025	00277277	0500000US06025	06025	Imperial	06	10817292933	790212281	06	CA	California
2020/10/01 01:11:05.530	33.041333299999998	-115.583500000000001	8.740000000000000	3.510000000000000	ml	39	48.000000000000000	0.003343000000000	0.250000000000000	ci	ci39641888	2021/03/22 14:47:17.090	4km E of Westmorland, CA	earthquake	0.230000000000000	0.620000000000000	0.233000000000000	13	reviewed	ci	ci		06	025	00277277	0500000US06025	06025	Imperial	06	10817292933	790212281	06	CA	California
2020/10/01 01:10:44.840	33.047333299999998	-115.593166699999998	8.250000000000000	3.650000000000000	ml	24	47.000000000000000	0.013090000000000	0.300000000000000	ci	ci37456509	2021/03/19 22:29:24.719	3km ENE of Westmorland, CA	earthquake	0.380000000000000	0.870000000000000	0.073000000000000	3	reviewed	ci	ci		06	025	00277277	0500000US06025	06025	Imperial	06	10817292933	790212281	06	CA	California
2020/10/01 01:10:33.800	33.034666700000002	-115.660333300000005	10.680000000000000	3.750000000000000	ml	11	86.000000000000000	0.065970000000000	0.360000000000000	ci	ci37347844	2021/08/26 18:23:42.034	4km W of Westmorland, CA	earthquake	0.980000000000000	1.330000000000000	0.139000000000000	3	reviewed	ci	ci		06	025	00277277	0500000US06025	06025	Imperial	06	10817292933	790212281	06	CA	California
2020/10/01 01:10:25.750	33.044333299999998	-115.592833299999995	11.390000000000001	4.120000000000000	mw	68	46.000000000000000	0.010990000000000	0.290000000000000	ci	ci39641880	2021/08/26 18:10:25.930	3km ENE of Westmorland, CA	earthquake	0.210000000000000	0.430000000000000		5	reviewed	ci	ci		06	025	00277277	0500000US06025	06025	Imperial	06	10817292933	790212281	06	CA	California
2020/10/01 00:58:13.850	33.064999999999998	-115.593166699999998	11.070000000000000	4.090000000000000	mw	102	41.000000000000000	0.028290000000000	0.280000000000000	ci	ci39641768	2022/06/16 17:50:20.140	4km NE of Westmorland, CA	earthquake	0.150000000000000	0.340000000000000		6	reviewed	ci	ci		06	025	00277277	0500000US06025	06025	Imperial	06	10817292933	790212281	06	CA	California
2020/10/01 00:41:34.960	33.023666700000000	-115.577666699999995	5.650000000000000	3.580000000000000	ml	12	224.000000000000000	0.014980000000000	0.340000000000000	ci	ci37456517	2021/02/08 05:09:26.934	4km ESE of Westmorland, CA	earthquake	1.130000000000000	0.750000000000000	0.078000000000000	5	reviewed	ci	ci		06	025	00277277	0500000US06025	06025	Imperial	06	10817292933	790212281	06	CA	California
2020/10/01 00:41:18.390	33.071333299999999	-115.598333299999993	11.220000000000001	4.180000000000000	mw	68	39.000000000000000	0.035750000000000	0.240000000000000	ci	ci39641616	2020/12/12 22:28:26.040	4km NNE of Westmorland, CA	earthquake	0.180000000000000	0.430000000000000		4	reviewed	ci	ci		06	025	00277277	0500000US06025	06025	Imperial	06	10817292933	790212281	06	CA	California
2020/10/01 00:34:00.750	33.028333300000000	-115.599833300000000	1.710000000000000	3.700000000000000	ml	21	59.000000000000000	0.018020000000000	0.330000000000000	ci	ci37456501	2020/10/07 19:47:08.282	2km ESE of Westmorland, CA	earthquake	0.350000000000000	0.540000000000000	0.312000000000000	3	reviewed	ci	ci		06	025	00277277	0500000US06025	06025	Imperial	06	10817292933	790212281	06	CA	California
2020/10/01 00:33:48.650	33.048000000000002	-115.590999999999994	5.950000000000000	3.890000000000000	ml	55	47.000000000000000	0.012350000000000	0.280000000000000	ci	ci39641544	2021/08/18 17:01:45.340	3km ENE of Westmorland, CA	earthquake	0.220000000000000	0.630000000000000	0.237000000000000	13	reviewed	ci	ci		06	025	00277277	0500000US06025	06025	Imperial	06	10817292933	790212281	06	CA	California
2020/10/01 00:33:45.970	33.040999999999997	-115.552499999999995	9.100000000000000	3.620000000000000	ml	6	204.000000000000000	0.024850000000000	0.250000000000000	ci	ci37479509	2021/08/18 17:07:53.955	6km E of Westmorland, CA	earthquake	1.700000000000000	0.890000000000000	0.254000000000000	3	reviewed	ci	ci		06	025	00277277	0500000US06025	06025	Imperial	06	10817292933	790212281	06	CA	California
2020/10/01 00:31:27.280	33.054666699999999	-115.590666700000000	14.190000000000000	4.930000000000000	mw	92	46.000000000000000	0.017940000000000	0.280000000000000	ci	ci39641528	2022/06/16 17:49:58.341	4km NE of Westmorland, CA	earthquake	0.200000000000000	0.440000000000000		7	reviewed	ci	ci		06	025	00277277	0500000US06025	06025	Imperial	06	10817292933	790212281	06	CA	California
2020/09/30 23:58:02.300	33.049333300000001	-115.584833300000000	9.539999999999999	3.690000000000000	mw	92	47.000000000000000	0.011310000000000	0.270000000000000	ci	ci39641288	2021/07/15 17:07:25.860	4km ENE of Westmorland, CA	earthquake	0.140000000000000	0.440000000000000		4	reviewed	ci	ci		06	025	00277277	0500000US06025	06025	Imperial	06	10817292933	790212281	06	CA	California
2020/09/30 23:31:51.790	33.052999999999997	-115.595500000000001	4.780000000000000	4.350000000000000	mw	97	46.000000000000000	0.018610000000000	0.300000000000000	ci	ci39641064	2021/02/08 05:04:37.544	3km NE of Westmorland, CA	earthquake	0.170000000000000	0.410000000000000		4	reviewed	ci	ci		06	025	00277277	0500000US06025	06025	Imperial	06	10817292933	790212281	06	CA	California
2020/09/30 23:15:30.950	33.047666700000001	-115.596666700000000	2.840000000000000	3.530000000000000	mw	54	46.000000000000000	0.015540000000000	0.260000000000000	ci	ci39640688	2020/12/12 22:28:25.040	3km ENE of Westmorland, CA	earthquake	0.220000000000000	0.330000000000000		4	reviewed	ci	ci		06	025	00277277	0500000US06025	06025	Imperial	06	10817292933	790212281	06	CA	California
2020/09/30 23:06:02.600	33.045000000000002	-115.590166699999997	3.380000000000000	3.650000000000000	mw	82	46.000000000000000	0.009658000000000	0.270000000000000	ci	ci39640528	2021/02/19 22:16:28.862	3km ENE of Westmorland, CA	earthquake	0.150000000000000	0.290000000000000		4	reviewed	ci	ci		06	025	00277277	0500000US06025	06025	Imperial	06	10817292933	790212281	06	CA	California
2020/09/25 17:10:11.370	33.947000000000003	-116.395499999999998	3.290000000000000	3.650000000000000	ml	111	18.000000000000000	0.012700000000000	0.170000000000000	ci	ci38703802	2020/12/05 21:02:58.040	10km E of Desert Hot Springs, CA	earthquake	0.100000000000000	0.230000000000000	0.169000000000000	213	reviewed	ci	ci		06	065	00277297	0500000US06065	06065	Riverside	06	18664901451	250194697	06	CA	California
2020/09/19 06:38:46.930	34.037999999999997	-118.079999999999998	16.870000000000001	4.540000000000000	mw	236	16.000000000000000	0.012730000000000	0.250000000000000	ci	ci38695658	2023/08/21 02:25:45.966	3km WSW of South El Monte, CA	earthquake	0.110000000000000	0.220000000000000		6	reviewed	ci	ci		06	037	00277283	0500000US06037	06037	Los Angeles	06	10510671776	1794675167	06	CA	California
2020/09/11 08:14:10.210	36.437666700000001	-117.993333300000003	3.700000000000000	3.600000000000000	ml	46	64.000000000000000	0.070050000000000	0.180000000000000	ci	ci38683938	2020/11/21 20:10:36.040	17km N of Olancha, CA	earthquake	0.160000000000000	0.510000000000000	0.151000000000000	92	reviewed	ci	ci		06	027	01804637	0500000US06027	06027	Inyo	06	26368508430	119088151	06	CA	California
2020/09/11 07:55:45.450	36.440666700000001	-117.994500000000002	3.930000000000000	4.220000000000000	ml	45	66.000000000000000	0.069080000000000	0.180000000000000	ci	ci38683914	2020/11/21 20:10:36.040	18km SSE of Lone Pine, CA	earthquake	0.180000000000000	0.570000000000000	0.140000000000000	320	reviewed	ci	ci		06	027	01804637	0500000US06027	06027	Inyo	06	26368508430	119088151	06	CA	California
2020/09/06 01:48:36.530	34.564000000000000	-120.061999999999998	12.760000000000000	3.900000000000000	ml	56	103.000000000000000	0.043580000000000	0.270000000000000	ci	ci38678266	2020/11/17 19:44:42.040	6km SSE of Santa Ynez, CA	earthquake	0.290000000000000	0.550000000000000	0.111000000000000	92	reviewed	ci	ci		06	083	00277306	0500000US06083	06083	Santa Barbara	06	7083976828	2729838280	06	CA	California
2020/09/01 02:25:49.130	42.369999999999997	-118.444000000000003	8.449999999999999	3.520000000000000	ml	19	253.000000000000000	0.156400000000000	0.380000000000000	uw	uw61677211	2020/11/07 18:48:42.040	45 km NNE of Denio, Nevada	earthquake	2.700000000000000	1.540000000000000	0.085577873094921	16	reviewed	uw	uw		41	025	01135852	0500000US41025	41025	Harney	06	26248072891	241568256	41	OR	Oregon
2020/08/27 08:48:31.810	39.353333300000003	-123.243333300000003	8.260000000000000	3.520000000000000	mw	35	82.000000000000000	0.060140000000000	0.070000000000000	nc	nc73450161	2020/12/06 17:29:18.457	10km NNW of Redwood Valley, CA	earthquake	0.160000000000000	0.320000000000000		5	reviewed	nc	nc		06	045	00277287	0500000US06045	06045	Mendocino	06	9081426659	962946207	06	CA	California
2020/08/21 08:20:08.360	35.644166700000000	-117.459833300000000	6.220000000000000	3.600000000000000	mw	47	66.000000000000000	0.057570000000000	0.150000000000000	ci	ci39587168	2020/10/31 19:06:14.040	15km SSW of Searles Valley, CA	earthquake	0.140000000000000	0.420000000000000		6	reviewed	ci	ci		06	071	00277300	0500000US06071	06071	San Bernardino	06	51954895600	117095140	06	CA	California
2020/08/19 17:32:11.070	36.478666699999998	-117.514166700000004	-0.570000000000000	4.720000000000000	mw	53	48.000000000000000	0.216100000000000	0.170000000000000	ci	ci39584648	2020/10/31 19:06:08.040	36km WSW of Stovepipe Wells, CA	earthquake	0.150000000000000	0.450000000000000		6	reviewed	ci	ci		06	027	01804637	0500000US06027	06027	Inyo	06	26368508430	119088151	06	CA	California
2020/08/19 01:59:33.370	39.363166700000001	-123.247833299999996	7.630000000000000	3.900000000000000	mw	58	43.000000000000000	0.070190000000000	0.070000000000000	nc	nc73446411	2020/10/31 19:06:07.040	11km ESE of Willits, CA	earthquake	0.130000000000000	0.260000000000000		4	reviewed	nc	nc		06	045	00277287	0500000US06045	06045	Mendocino	06	9081426659	962946207	06	CA	California
2020/08/19 00:55:23.190	39.360500000000002	-123.245833300000001	8.190000000000000	4.220000000000000	mw	65	33.000000000000000	0.067110000000000	0.090000000000000	nc	nc73446356	2020/10/31 19:06:07.040	11km ESE of Willits, CA	earthquake	0.130000000000000	0.330000000000000		4	reviewed	nc	nc		06	045	00277287	0500000US06045	06045	Mendocino	06	9081426659	962946207	06	CA	California
2020/08/12 11:45:43.450	38.786666699999998	-122.749166700000004	4.110000000000001	3.900000000000000	mw	104	40.000000000000000	0.010310000000000	0.070000000000000	nc	nc73443355	2020/10/24 20:08:45.040	1km NNE of The Geysers, CA	earthquake	0.090000000000000	0.140000000000000		5	reviewed	nc	nc		06	097	01657246	0500000US06097	06097	Sonoma	06	4081491107	497455304	06	CA	California
2020/08/11 11:19:57.690	33.227166699999998	-115.701833300000004	3.160000000000000	3.550000000000000	mw	85	39.000000000000000	0.079650000000000	0.260000000000000	ci	ci39340599	2020/10/21 22:04:09.040	14km SSE of Bombay Beach, CA	earthquake	0.170000000000000	0.370000000000000		4	reviewed	ci	ci		06	025	00277277	0500000US06025	06025	Imperial	06	10817292933	790212281	06	CA	California
2020/08/10 19:29:29.720	33.265333300000002	-115.684166700000006	2.870000000000000	4.030000000000000	mw	86	40.000000000000000	0.089230000000000	0.250000000000000	ci	ci39339191	2020/10/21 22:04:05.040	10km SSE of Bombay Beach, CA	earthquake	0.190000000000000	0.400000000000000		4	reviewed	ci	ci		06	025	00277277	0500000US06025	06025	Imperial	06	10817292933	790212281	06	CA	California
2020/08/10 17:39:15.940	33.226999999999997	-115.699166700000006	3.260000000000000	3.510000000000000	mw	119	40.000000000000000	0.077710000000000	0.240000000000000	ci	ci39338839	2020/10/21 22:04:05.040	14km SSE of Bombay Beach, CA	earthquake	0.120000000000000	0.310000000000000		4	reviewed	ci	ci		06	025	00277277	0500000US06025	06025	Imperial	06	10817292933	790212281	06	CA	California
2020/08/10 16:13:56.000	33.231999999999999	-115.693500000000000	3.270000000000000	3.730000000000000	mw	121	39.000000000000000	0.076890000000000	0.240000000000000	ci	ci39338487	2020/10/21 22:04:04.040	14km SSE of Bombay Beach, CA	earthquake	0.110000000000000	0.260000000000000		4	reviewed	ci	ci		06	025	00277277	0500000US06025	06025	Imperial	06	10817292933	790212281	06	CA	California
2020/08/10 16:03:39.160	33.250333300000001	-115.688000000000002	2.310000000000000	3.950000000000000	mw	113	36.000000000000000	0.086600000000000	0.230000000000000	ci	ci39338447	2020/10/21 22:04:04.040	12km SSE of Bombay Beach, CA	earthquake	0.130000000000000	0.300000000000000		4	reviewed	ci	ci		06	025	00277277	0500000US06025	06025	Imperial	06	10817292933	790212281	06	CA	California
2020/08/10 15:56:14.330	33.246833299999999	-115.689999999999998	2.070000000000000	4.590000000000000	mw	86	40.000000000000000	0.085040000000000	0.290000000000000	ci	ci39338407	2020/10/21 22:04:04.040	12km SSE of Bombay Beach, CA	earthquake	0.210000000000000	31.609999999999999		7	reviewed	ci	ci		06	025	00277277	0500000US06025	06025	Imperial	06	10817292933	790212281	06	CA	California
2020/08/10 15:55:48.220	33.250666699999996	-115.695333300000001	2.520000000000000	3.540000000000000	ml	47	57.000000000000000	0.090870000000000	0.250000000000000	ci	ci39338399	2020/10/21 22:04:04.040	12km SSE of Bombay Beach, CA	earthquake	0.270000000000000	0.550000000000000	0.145000000000000	41	reviewed	ci	ci		06	025	00277277	0500000US06025	06025	Imperial	06	10817292933	790212281	06	CA	California
2020/08/03 22:18:51.810	33.865666699999998	-117.833666699999995	8.800000000000002	3.500000000000000	ml	186	21.000000000000000	0.052250000000000	0.270000000000000	ci	ci39328911	2020/10/10 17:11:12.040	3km SW of Yorba Linda, CA	earthquake	0.140000000000000	0.380000000000000	0.166000000000000	306	reviewed	ci	ci		06	059	00277294	0500000US06059	06059	Orange	06	2053294769	402004844	06	CA	California
2020/07/30 13:48:19.180	34.293666700000003	-118.435500000000005	7.240000000000000	3.730000000000000	mw	141	16.000000000000000	0.038060000000000	0.230000000000000	ci	ci39322767	2020/10/10 17:11:03.040	1km NNE of San Fernando, CA	earthquake	0.110000000000000	0.300000000000000		6	reviewed	ci	ci		06	037	00277283	0500000US06037	06037	Los Angeles	06	10510671776	1794675167	06	CA	California
2020/07/30 11:29:29.050	34.301666699999998	-118.438333299999996	8.850000000000000	4.170000000000000	mw	196	14.000000000000000	0.039170000000000	0.260000000000000	ci	ci39322287	2021/07/17 16:31:46.331	1km SE of Sylmar, CA	earthquake	0.120000000000000	0.320000000000000		6	reviewed	ci	ci		06	037	00277283	0500000US06037	06037	Los Angeles	06	10510671776	1794675167	06	CA	California
2020/07/30 03:23:01.850	36.187333299999999	-120.765333299999995	8.699999999999999	3.870000000000000	mw	84	72.000000000000000	0.040710000000000	0.140000000000000	nc	nc73435571	2020/10/10 17:11:02.040	22km NE of San Ardo, CA	earthquake	0.250000000000000	0.440000000000000		5	reviewed	nc	nc		06	053	00277291	0500000US06053	06053	Monterey	06	8499616962	1267799938	06	CA	California
2020/07/24 07:05:13.560	36.445166700000001	-117.959500000000006	7.590000000000000	3.740000000000000	mw	41	65.000000000000000	0.097440000000000	0.190000000000000	ci	ci38605954	2021/08/18 17:33:52.086	19km SSE of Lone Pine, CA	earthquake	0.200000000000000	0.520000000000000		6	reviewed	ci	ci		06	027	01804637	0500000US06027	06027	Inyo	06	26368508430	119088151	06	CA	California
2020/07/23 00:29:26.230	36.447666699999999	-117.989166699999998	4.090000000000000	3.670000000000000	mw	36	71.000000000000000	0.073780000000000	0.170000000000000	ci	ci38603762	2020/10/03 17:32:16.040	17km SSE of Lone Pine, CA	earthquake	0.180000000000000	0.560000000000000		4	reviewed	ci	ci		06	027	01804637	0500000US06027	06027	Inyo	06	26368508430	119088151	06	CA	California
2020/07/20 22:01:53.080	34.931833300000001	-119.037833300000003	13.570000000000000	3.600000000000000	ml	92	22.000000000000000	0.081670000000000	0.280000000000000	ci	ci38599882	2020/10/22 14:55:02.865	10km W of Grapevine, CA	earthquake	0.200000000000000	0.410000000000000	0.162000000000000	149	reviewed	ci	ci		06	029	02054176	0500000US06029	06029	Kern	06	21062456129	78764641	06	CA	California
2020/07/19 10:07:44.550	38.046333300000001	-118.734166700000003	6.200000000000000	3.540000000000000	ml	50	73.000000000000000	0.273000000000000	0.050000000000000	nc	nc73428141	2020/09/26 16:58:38.040	30km SE of Bodie, CA	earthquake	0.180000000000000	2.260000000000000	0.156000000000000	64	reviewed	nc	nc		06	051	00277290	0500000US06051	06051	Mono	06	7896838487	214695672	06	CA	California
2020/07/14 12:15:18.870	36.453833299999999	-117.986999999999995	3.700000000000000	3.580000000000000	mw	54	51.000000000000000	0.076400000000000	0.190000000000000	ci	ci39292639	2020/09/19 20:58:21.040	16km SSE of Lone Pine, CA	earthquake	0.160000000000000	0.530000000000000		6	reviewed	ci	ci		06	027	01804637	0500000US06027	06027	Inyo	06	26368508430	119088151	06	CA	California
2020/07/14 05:59:28.830	38.045000000000002	-118.739333299999998	8.199999999999999	3.620000000000000	mw	54	71.000000000000000	0.276700000000000	0.070000000000000	nc	nc73425991	2020/09/19 20:58:20.040	30km SE of Bodie, CA	earthquake	0.190000000000000	1.260000000000000		3	reviewed	nc	nc		06	051	00277290	0500000US06051	06051	Mono	06	7896838487	214695672	06	CA	California
2020/07/05 16:14:07.710	38.787999999999997	-122.766333299999999	0.920000000000000	3.970000000000000	mw	104	48.000000000000000	0.013630000000000	0.070000000000000	nc	nc73421981	2020/09/11 22:14:16.040	2km NW of The Geysers, CA	earthquake	0.080000000000000	0.120000000000000		3	reviewed	nc	nc		06	097	01657246	0500000US06097	06097	Sonoma	06	4081491107	497455304	06	CA	California
2020/06/29 01:55:49.010	36.483333299999998	-117.975666700000005	7.160000000000000	3.550000000000000	ml	49	51.000000000000000	0.094750000000000	0.220000000000000	ci	ci39271783	2020/09/05 17:35:31.040	14km SE of Lone Pine, CA	earthquake	0.200000000000000	0.560000000000000	0.123000000000000	246	reviewed	ci	ci		06	027	01804637	0500000US06027	06027	Inyo	06	26368508430	119088151	06	CA	California
2020/06/28 22:13:58.510	33.234166700000003	-115.694500000000005	2.720000000000000	3.700000000000000	mw	107	38.000000000000000	0.078910000000000	0.270000000000000	ci	ci39271647	2020/09/05 17:35:31.040	13km SSE of Bombay Beach, CA	earthquake	0.160000000000000	0.350000000000000		4	reviewed	ci	ci		06	025	00277277	0500000US06025	06025	Imperial	06	10817292933	790212281	06	CA	California
2020/06/24 21:12:48.730	36.479500000000002	-117.971666700000000	6.860000000000000	3.730000000000000	ml	56	51.000000000000000	0.095990000000000	0.220000000000000	ci	ci39494672	2020/09/05 17:35:17.040	15km SE of Lone Pine, CA	earthquake	0.190000000000000	0.590000000000000	0.112000000000000	269	reviewed	ci	ci		06	027	01804637	0500000US06027	06027	Inyo	06	26368508430	119088151	06	CA	California
2020/06/24 18:20:38.300	36.480666700000000	-117.968166699999998	10.230000000000000	3.770000000000000	ml	43	82.000000000000000	0.099040000000000	0.190000000000000	ci	ci39494120	2020/09/05 17:35:16.040	15km SE of Lone Pine, CA	earthquake	0.210000000000000	0.410000000000000	0.158000000000000	98	reviewed	ci	ci		06	027	01804637	0500000US06027	06027	Inyo	06	26368508430	119088151	06	CA	California
2020/06/24 17:59:19.960	36.456000000000003	-117.931166700000006	9.619999999999999	4.590000000000000	mw	44	62.000000000000000	0.121200000000000	0.190000000000000	ci	ci39494008	2020/09/05 17:35:16.040	19km SE of Lone Pine, CA	earthquake	0.200000000000000	0.440000000000000		6	reviewed	ci	ci		06	027	01804637	0500000US06027	06027	Inyo	06	26368508430	119088151	06	CA	California
2020/06/24 17:40:49.240	36.446833300000002	-117.975166700000003	4.660000000000000	5.800000000000000	mw	48	67.000000000000000	0.084940000000000	0.190000000000000	ci	ci39493944	2022/06/10 06:43:47.206	18km SSE of Lone Pine, CA	earthquake	0.180000000000000	0.660000000000000		6	reviewed	ci	ci		06	027	01804637	0500000US06027	06027	Inyo	06	26368508430	119088151	06	CA	California
2020/06/23 02:52:06.440	36.445000000000000	-117.983333299999998	0.190000000000000	3.660000000000000	ml	6	108.000000000000000	0.078240000000000	0.110000000000000	ci	ci37447621	2020/08/30 00:01:08.040	18km SSE of Lone Pine, CA	earthquake	0.450000000000000	0.800000000000000	0.043000000000000	3	reviewed	ci	ci		06	027	01804637	0500000US06027	06027	Inyo	06	26368508430	119088151	06	CA	California
2020/06/23 02:51:58.480	36.446500000000000	-117.983000000000004	4.350000000000000	3.790000000000000	mw	49	67.000000000000000	0.078620000000000	0.180000000000000	ci	ci39491208	2020/08/30 00:01:06.040	17km SSE of Lone Pine, CA	earthquake	0.160000000000000	0.630000000000000		6	reviewed	ci	ci		06	027	01804637	0500000US06027	06027	Inyo	06	26368508430	119088151	06	CA	California
2020/06/23 00:30:52.730	36.450333299999997	-117.977666700000000	3.770000000000000	3.820000000000000	mw	53	69.000000000000000	0.083300000000000	0.180000000000000	ci	ci39490968	2020/08/30 00:01:05.040	17km SSE of Lone Pine, CA	earthquake	0.150000000000000	0.490000000000000		4	reviewed	ci	ci		06	027	01804637	0500000US06027	06027	Inyo	06	26368508430	119088151	06	CA	California
2020/06/23 00:25:46.390	36.446666700000002	-117.983999999999995	2.260000000000000	4.650000000000000	mw	51	74.000000000000000	0.077830000000000	0.220000000000000	ci	ci39490952	2021/02/13 00:11:34.391	17km SSE of Lone Pine, CA	earthquake	0.190000000000000	0.830000000000000		6	reviewed	ci	ci		06	027	01804637	0500000US06027	06027	Inyo	06	26368508430	119088151	06	CA	California
2020/06/16 05:58:22.780	36.043333300000000	-117.807333299999996	1.340000000000000	3.800000000000000	mw	42	49.000000000000000	0.038600000000000	0.170000000000000	ci	ci39481424	2020/08/22 19:14:55.040	13km E of Coso Junction, CA	earthquake	0.140000000000000	0.220000000000000		6	reviewed	ci	ci		06	027	01804637	0500000US06027	06027	Inyo	06	26368508430	119088151	06	CA	California
2020/06/11 04:14:12.590	35.835333300000002	-117.681833299999994	7.810000000000000	3.620000000000000	ml	64	23.000000000000000	0.071260000000000	0.160000000000000	ci	ci39473968	2020/08/22 19:14:43.040	23km ESE of Little Lake, CA	earthquake	0.110000000000000	0.340000000000000	0.192000000000000	268	reviewed	ci	ci		06	027	01804637	0500000US06027	06027	Inyo	06	26368508430	119088151	06	CA	California
2020/06/08 04:15:05.770	35.637666699999997	-117.417500000000004	3.640000000000000	4.290000000000000	mw	46	70.000000000000000	0.120500000000000	0.170000000000000	ci	ci39469848	2020/08/18 17:59:04.040	14km S of Searles Valley, CA	earthquake	0.150000000000000	0.510000000000000		6	reviewed	ci	ci		06	071	00277300	0500000US06071	06071	San Bernardino	06	51954895600	117095140	06	CA	California
2020/06/04 10:27:28.650	35.645833300000000	-117.423333299999996	6.010000000000000	3.640000000000000	ml	49	69.000000000000000	0.067140000000000	0.160000000000000	ci	ci39464360	2020/08/18 17:58:50.040	14km S of Searles Valley, CA	earthquake	0.140000000000000	0.480000000000000	0.143000000000000	175	reviewed	ci	ci		06	071	00277300	0500000US06071	06071	San Bernardino	06	51954895600	117095140	06	CA	California
2020/06/04 04:37:46.510	35.606166700000003	-117.408333299999995	6.340000000000000	3.540000000000000	ml	43	71.000000000000000	0.088560000000000	0.140000000000000	ci	ci39463528	2020/08/18 17:58:48.040	18km S of Trona, CA	earthquake	0.140000000000000	0.530000000000000	0.164000000000000	132	reviewed	ci	ci		06	071	00277300	0500000US06071	06071	San Bernardino	06	51954895600	117095140	06	CA	California
2020/06/04 02:27:54.610	36.149833299999997	-117.979666699999996	2.010000000000000	4.160000000000000	mw	40	70.000000000000000	0.106000000000000	0.170000000000000	ci	ci39462920	2020/08/18 17:58:48.040	12km NNW of Coso Junction, CA	earthquake	0.170000000000000	0.500000000000000		6	reviewed	ci	ci		06	027	01804637	0500000US06027	06027	Inyo	06	26368508430	119088151	06	CA	California
2020/06/04 01:32:11.140	35.614833300000001	-117.428166700000006	8.440000000000000	5.510000000000000	mw	85	45.000000000000000	0.039600000000000	0.210000000000000	ci	ci39462536	2022/03/10 05:19:58.179	17km S of Searles Valley, CA	earthquake	0.150000000000000	0.450000000000000		6	reviewed	ci	ci		06	071	00277300	0500000US06071	06071	San Bernardino	06	51954895600	117095140	06	CA	California
2020/06/03 04:36:23.390	35.230166699999998	-117.184333300000006	1.470000000000000	3.900000000000000	mw	113	43.000000000000000	0.185000000000000	0.160000000000000	ci	ci39227895	2021/04/22 16:26:28.113	40km NNW of Barstow, CA	earthquake	0.100000000000000	0.360000000000000		6	reviewed	ci	ci		06	071	00277300	0500000US06071	06071	San Bernardino	06	51954895600	117095140	06	CA	California
2020/05/31 01:07:15.780	38.044833300000001	-118.761833300000006	8.109999999999999	4.340000000000000	mw	60	73.000000000000000	0.289000000000000	0.060000000000000	nc	nc73399446	2020/08/15 20:19:54.040	29km SE of Bodie, CA	earthquake	0.170000000000000	1.160000000000000		3	reviewed	nc	nc		06	051	00277290	0500000US06051	06051	Mono	06	7896838487	214695672	06	CA	California
2020/05/30 09:22:57.480	38.048166700000003	-118.749666700000006	8.830000000000000	3.610000000000000	mw	52	50.000000000000000	0.279900000000000	0.070000000000000	nc	nc73399001	2020/08/15 20:19:51.040	29km SE of Bodie, CA	earthquake	0.190000000000000	1.180000000000000		4	reviewed	nc	nc		06	051	00277290	0500000US06051	06051	Mono	06	7896838487	214695672	06	CA	California
2020/05/27 04:52:31.080	35.384999999999998	-118.964500000000001	15.960000000000001	3.660000000000000	mw	110	35.000000000000000	0.121300000000000	0.270000000000000	ci	ci39218863	2020/08/24 14:27:54.579	6km SE of Oildale, CA	earthquake	0.150000000000000	0.670000000000000		4	reviewed	ci	ci		06	029	02054176	0500000US06029	06029	Kern	06	21062456129	78764641	06	CA	California
2020/05/26 19:53:46.400	32.712333299999997	-115.769166700000000	10.199999999999999	3.590000000000000	ml	61	43.000000000000000	0.056310000000000	0.300000000000000	ci	ci39218391	2020/08/24 08:29:02.873	21km E of Ocotillo, CA	earthquake	0.290000000000000	0.490000000000000	0.158000000000000	105	reviewed	ci	ci		06	025	00277277	0500000US06025	06025	Imperial	06	10817292933	790212281	06	CA	California
2020/05/24 12:55:09.240	35.870833300000001	-117.716333300000002	7.110000000000000	3.780000000000000	mw	67	22.000000000000000	0.073600000000000	0.190000000000000	ci	ci39214247	2020/08/08 18:17:55.040	19km ESE of Little Lake, CA	earthquake	0.130000000000000	0.430000000000000		6	reviewed	ci	ci		06	027	01804637	0500000US06027	06027	Inyo	06	26368508430	119088151	06	CA	California
2020/05/24 11:30:37.120	35.871000000000002	-117.716666700000005	7.020000000000000	3.530000000000000	ml	65	22.000000000000000	0.073600000000000	0.200000000000000	ci	ci39214127	2020/08/08 18:17:55.040	19km ESE of Little Lake, CA	earthquake	0.130000000000000	0.350000000000000	0.126000000000000	297	reviewed	ci	ci		06	027	01804637	0500000US06027	06027	Inyo	06	26368508430	119088151	06	CA	California
2020/05/20 16:40:56.400	35.703166699999997	-117.497000000000000	8.960000000000004	3.580000000000000	mw	62	63.000000000000000	0.118700000000000	0.160000000000000	ci	ci39208391	2020/08/24 09:26:34.370	11km SW of Searles Valley, CA	earthquake	0.120000000000000	0.360000000000000		4	reviewed	ci	ci		06	071	00277300	0500000US06071	06071	San Bernardino	06	51954895600	117095140	06	CA	California
2020/05/10 22:07:40.370	33.018333300000002	-116.020166700000004	10.160000000000000	4.540000000000000	mw	141	21.000000000000000	0.138000000000000	0.270000000000000	ci	ci38488354	2020/12/05 14:57:36.984	17km SE of Ocotillo Wells, CA	earthquake	0.140000000000000	0.480000000000000		6	reviewed	ci	ci		06	025	00277277	0500000US06025	06025	Imperial	06	10817292933	790212281	06	CA	California
2020/05/08 14:55:08.468	38.047199999999997	-118.741399999999999	6.020000000000000	3.700000000000000	mwr		44.000000000000000	0.276000000000000	0.410000000000000	us	us70009cel	2020/07/29 22:14:20.040	34 km NW of Benton, California	earthquake	1.300000000000000	2.100000000000000		5	reviewed	us	nc		06	051	00277290	0500000US06051	06051	Mono	06	7896838487	214695672	06	CA	California
2020/05/06 08:27:05.150	33.184333299999999	-115.615666700000006	10.619999999999999	3.870000000000000	mw	77	42.000000000000000	0.005912000000000	0.240000000000000	ci	ci38482130	2020/08/24 11:21:38.445	11km SW of Niland, CA	earthquake	0.190000000000000	0.500000000000000		6	reviewed	ci	ci		06	025	00277277	0500000US06025	06025	Imperial	06	10817292933	790212281	06	CA	California
2020/05/02 23:44:37.050	32.755333299999997	-115.430666700000003	16.910000000000000	3.580000000000000	ml	82	36.000000000000000	0.051660000000000	0.300000000000000	ci	ci38477458	2020/07/18 21:57:14.040	8km SW of Holtville, CA	earthquake	0.220000000000000	0.410000000000000	0.123000000000000	179	reviewed	ci	ci		06	025	00277277	0500000US06025	06025	Imperial	06	10817292933	790212281	06	CA	California
2020/04/29 12:10:38.360	37.325666699999999	-118.368499999999997	8.420000000000000	3.730000000000000	mw	37	114.000000000000000	0.039350000000000	0.080000000000000	nc	nc73378105	2020/07/18 21:57:03.040	5km SSE of Bishop, CA	earthquake	0.370000000000000	0.450000000000000		4	reviewed	nc	nc		06	027	01804637	0500000US06027	06027	Inyo	06	26368508430	119088151	06	CA	California
2020/04/27 03:46:00.410	35.673833299999998	-117.496333300000003	8.760000000000000	4.000000000000000	mw	81	40.000000000000000	0.136800000000000	0.180000000000000	ci	ci39406880	2020/07/11 22:19:10.040	13km SW of Searles Valley, CA	earthquake	0.110000000000000	0.360000000000000		6	reviewed	ci	ci		06	071	00277300	0500000US06071	06071	San Bernardino	06	51954895600	117095140	06	CA	California
2020/04/22 07:03:47.740	33.988999999999997	-118.349500000000006	11.600000000000000	3.690000000000000	mw	170	38.000000000000000	0.010260000000000	0.240000000000000	ci	ci39400304	2020/09/19 20:23:47.063	1km S of View Park-Windsor Hills, CA	earthquake	0.120000000000000	0.200000000000000		4	reviewed	ci	ci		06	037	00277283	0500000US06037	06037	Los Angeles	06	10510671776	1794675167	06	CA	California
2020/04/21 05:13:31.300	38.044333299999998	-118.755333300000004	6.840000000000000	4.010000000000000	mw	52	95.000000000000000	0.285800000000000	0.060000000000000	nc	nc73374265	2020/07/09 14:31:39.040	29km SE of Bodie, CA	earthquake	0.230000000000000	1.650000000000000		4	reviewed	nc	nc		06	051	00277290	0500000US06051	06051	Mono	06	7896838487	214695672	06	CA	California
2020/04/17 05:44:04.720	38.059333299999999	-118.730833300000000	8.400000000000000	3.670000000000000	mw	49	98.000000000000000	0.261600000000000	0.080000000000000	nc	nc73371960	2021/08/30 18:51:04.667	30km SE of Bodie, CA	earthquake	0.250000000000000	1.340000000000000		4	reviewed	nc	nc		06	051	00277290	0500000US06051	06051	Mono	06	7896838487	214695672	06	CA	California
2020/04/16 13:49:06.380	38.051833299999998	-118.750833299999996	4.320000000000001	3.980000000000000	mw	46	94.000000000000000	0.277900000000000	0.080000000000000	nc	nc73371655	2020/07/09 14:31:12.040	29km SE of Bodie, CA	earthquake	0.230000000000000	4.550000000000000		4	reviewed	nc	nc		06	051	00277290	0500000US06051	06051	Mono	06	7896838487	214695672	06	CA	California
2020/04/15 20:13:05.120	38.045999999999999	-118.753000000000000	8.199999999999999	3.880000000000000	mw	49	90.000000000000000	0.283300000000000	0.070000000000000	nc	nc73371210	2020/07/09 14:31:08.040	29km SE of Bodie, CA	earthquake	0.230000000000000	1.470000000000000		4	reviewed	nc	nc		06	051	00277290	0500000US06051	06051	Mono	06	7896838487	214695672	06	CA	California
2020/04/11 21:36:45.620	38.046833300000003	-118.751333299999999	6.340000000000000	4.030000000000000	mw	59	90.000000000000000	0.281800000000000	0.090000000000000	nc	nc73368095	2020/06/30 14:02:59.040	29km SE of Bodie, CA	earthquake	0.200000000000000	1.650000000000000		4	reviewed	nc	nc		06	051	00277290	0500000US06051	06051	Mono	06	7896838487	214695672	06	CA	California
2020/04/11 16:57:46.390	38.044666700000001	-118.747833299999996	7.470000000000000	3.710000000000000	mw	38	96.000000000000000	0.281500000000000	0.080000000000000	nc	nc73367635	2020/06/30 14:02:57.040	30km SE of Bodie, CA	earthquake	0.280000000000000	1.810000000000000		4	reviewed	nc	nc		06	051	00277290	0500000US06051	06051	Mono	06	7896838487	214695672	06	CA	California
2020/04/11 16:57:11.760	38.045499999999997	-118.748333299999999	7.960000000000000	3.950000000000000	mw	49	96.000000000000000	0.281200000000000	0.070000000000000	nc	nc73367640	2020/06/30 14:02:57.040	30km SE of Bodie, CA	earthquake	0.210000000000000	1.290000000000000		4	reviewed	nc	nc		06	051	00277290	0500000US06051	06051	Mono	06	7896838487	214695672	06	CA	California
2020/04/11 16:29:50.950	38.047166699999998	-118.747166699999994	1.970000000000000	3.560000000000000	mw	34	95.000000000000000	0.279300000000000	0.070000000000000	nc	nc73367590	2020/07/07 18:51:37.144	30km SE of Bodie, CA	earthquake	0.300000000000000	3.840000000000000		4	reviewed	nc	nc		06	051	00277290	0500000US06051	06051	Mono	06	7896838487	214695672	06	CA	California
2020/04/11 16:22:50.940	38.042166700000003	-118.757999999999996	8.940000000000000	4.570000000000000	mw	62	89.000000000000000	0.288800000000000	0.100000000000000	nc	nc73367575	2021/03/05 23:34:53.941	29km SE of Bodie, CA	earthquake	0.190000000000000	1.080000000000000		4	reviewed	nc	nc		06	051	00277290	0500000US06051	06051	Mono	06	7896838487	214695672	06	CA	California
2020/04/11 14:36:37.040	38.052500000000002	-118.733333299999998	8.449999999999999	5.240000000000000	mw	46	97.000000000000000	0.268000000000000	0.060000000000000	nc	nc73367270	2022/03/28 03:36:16.858	30km SE of Bodie, CA	earthquake	0.210000000000000	1.150000000000000		4	reviewed	nc	nc		06	051	00277290	0500000US06051	06051	Mono	06	7896838487	214695672	06	CA	California
2020/04/08 00:30:49.230	33.498500000000000	-116.525333300000000	9.980000000000000	3.540000000000000	ml	134	26.000000000000000	0.059030000000000	0.190000000000000	ci	ci39141591	2020/06/30 14:02:44.040	15km ESE of Anza, CA	earthquake	0.090000000000000	0.190000000000000	0.147000000000000	177	reviewed	ci	ci		06	065	00277297	0500000US06065	06065	Riverside	06	18664901451	250194697	06	CA	California
2020/04/06 15:58:14.840	33.576999999999998	-115.908166699999995	8.240000000000000	3.510000000000000	mw	90	32.000000000000000	0.038070000000000	0.170000000000000	ci	ci39138119	2020/06/21 00:55:11.040	6km NNE of North Shore, CA	earthquake	0.130000000000000	0.360000000000000		4	reviewed	ci	ci		06	065	00277297	0500000US06065	06065	Riverside	06	18664901451	250194697	06	CA	California
2020/04/05 22:37:18.820	33.496166700000003	-116.496166700000003	13.250000000000000	3.500000000000000	mw	141	28.000000000000000	0.067740000000000	0.210000000000000	ci	ci39135575	2020/06/21 00:55:07.040	18km ESE of Anza, CA	earthquake	0.100000000000000	0.220000000000000		4	reviewed	ci	ci		06	065	00277297	0500000US06065	06065	Riverside	06	18664901451	250194697	06	CA	California
2020/04/05 19:20:46.230	37.527166700000002	-118.852666700000000	7.820000000000000	4.050000000000000	mw	42	89.000000000000000	0.065480000000000	0.050000000000000	nc	nc73364330	2020/06/26 12:03:50.594	16km WSW of Toms Place, CA	earthquake	0.210000000000000	0.490000000000000		4	reviewed	nc	nc		06	051	00277290	0500000US06051	06051	Mono	06	7896838487	214695672	06	CA	California
2020/04/04 04:07:22.120	33.491333300000001	-116.518833299999997	9.619999999999999	3.600000000000000	mw	147	26.000000000000000	0.066770000000000	0.220000000000000	ci	ci39127679	2020/06/21 00:54:56.040	16km ESE of Anza, CA	earthquake	0.110000000000000	0.300000000000000		6	reviewed	ci	ci		06	065	00277297	0500000US06065	06065	Riverside	06	18664901451	250194697	06	CA	California
2020/04/04 02:05:00.170	33.494666700000003	-116.515333299999995	10.279999999999999	3.660000000000000	mw	145	23.000000000000000	0.064020000000000	0.200000000000000	ci	ci39126263	2022/12/31 17:20:25.653	16km ESE of Anza, CA	earthquake	0.100000000000000	0.260000000000000		4	reviewed	ci	ci		06	065	00277297	0500000US06065	06065	Riverside	06	18664901451	250194697	06	CA	California
2020/04/04 01:54:22.570	33.493166700000003	-116.504999999999995	10.310000000000000	3.760000000000000	mlr	128	28.000000000000000	0.067740000000000	0.230000000000000	ci	ci39126087	2020/06/21 00:54:55.040	17km ESE of Anza, CA	earthquake	0.110000000000000	0.290000000000000	0.244000000000000	14	reviewed	ci	ci		06	065	00277297	0500000US06065	06065	Riverside	06	18664901451	250194697	06	CA	California
2020/04/04 01:53:18.920	33.489500000000000	-116.506333299999994	10.449999999999999	4.870000000000000	mw	175	23.000000000000000	0.070880000000000	0.220000000000000	ci	ci39126079	2023/09/24 15:07:52.885	17km ESE of Anza, CA	earthquake	0.100000000000000	0.270000000000000		6	reviewed	ci	ci		06	065	00277297	0500000US06065	06065	Riverside	06	18664901451	250194697	06	CA	California
2020/03/25 11:57:38.000	38.790333300000000	-122.765000000000001	2.150000000000000	4.060000000000000	mw	104	48.000000000000000	0.011080000000000	0.080000000000000	nc	nc73358970	2020/06/13 18:44:54.040	2km NNW of The Geysers, CA	earthquake	0.090000000000000	0.160000000000000		3	reviewed	nc	nc		06	097	01657246	0500000US06097	06097	Sonoma	06	4081491107	497455304	06	CA	California
2020/03/23 05:53:57.260	35.955500000000001	-117.363000000000000	0.940000000000000	4.320000000000001	mw	40	52.000000000000000	0.091280000000000	0.180000000000000	ci	ci39111991	2020/06/06 20:54:09.040	21km N of Searles Valley, CA	earthquake	0.160000000000000	0.370000000000000		6	reviewed	ci	ci		06	027	01804637	0500000US06027	06027	Inyo	06	26368508430	119088151	06	CA	California
2020/03/20 11:52:54.030	35.663166699999998	-117.522999999999996	9.850000000000000	3.590000000000000	ml	41	61.000000000000000	0.114000000000000	0.130000000000000	ci	ci39108583	2020/06/06 20:53:57.040	15km ENE of Ridgecrest, CA	earthquake	0.130000000000000	0.340000000000000	0.168000000000000	153	reviewed	ci	ci		06	071	00277300	0500000US06071	06071	San Bernardino	06	51954895600	117095140	06	CA	California
2020/03/11 01:17:16.090	39.475166700000003	-120.245500000000007	7.870000000000000	3.710000000000000	mw	16	70.000000000000000	0.136300000000000	0.070000000000000	nc	nc73352615	2022/06/16 17:54:46.864	17km NNW of Truckee, CA	earthquake	0.280000000000000	0.910000000000000		4	reviewed	nc	nc		06	091	00277310	0500000US06091	06091	Sierra	06	2468694587	23299110	06	CA	California
2020/03/08 00:33:32.000	36.110833300000003	-117.862333300000003	2.250000000000000	3.810000000000000	mw	43	54.000000000000000	0.009053000000000	0.150000000000000	ci	ci38387018	2020/05/23 22:03:07.040	11km NE of Coso Junction, CA	earthquake	0.140000000000000	0.200000000000000		4	reviewed	ci	ci		06	027	01804637	0500000US06027	06027	Inyo	06	26368508430	119088151	06	CA	California
2020/03/07 12:51:16.870	36.114500000000000	-117.862166700000003	2.140000000000000	3.660000000000000	mw	38	55.000000000000000	0.006667000000000	0.150000000000000	ci	ci38386410	2020/05/23 22:03:07.040	11km NE of Coso Junction, CA	earthquake	0.170000000000000	0.240000000000000		4	reviewed	ci	ci		06	027	01804637	0500000US06027	06027	Inyo	06	26368508430	119088151	06	CA	California
2020/03/03 18:21:32.930	39.258000000000003	-123.216166700000002	6.340000000000000	3.610000000000000	mw	52	50.000000000000000	0.048910000000000	0.090000000000000	nc	nc73349450	2020/10/20 02:09:56.530	1km SW of Redwood Valley, CA	earthquake	0.150000000000000	0.400000000000000		4	reviewed	nc	nc		06	045	00277287	0500000US06045	06045	Mendocino	06	9081426659	962946207	06	CA	California
2020/03/03 15:01:01.500	36.499666699999999	-120.616666699999996	10.930000000000000	3.990000000000000	mw	69	68.000000000000000	0.216200000000000	0.160000000000000	nc	nc73349375	2020/05/19 22:14:23.040	10km NNE of New Idria, CA	earthquake	0.290000000000000	1.250000000000000		5	reviewed	nc	nc		06	069	00277299	0500000US06069	06069	San Benito	06	3596590995	4719296	06	CA	California
2020/02/27 23:27:29.870	38.833833300000002	-122.806666699999994	2.730000000000000	3.680000000000000	mw	92	27.000000000000000	0.010760000000000	0.060000000000000	nc	nc73347185	2020/05/19 22:14:03.040	7km W of Cobb, CA	earthquake	0.090000000000000	0.140000000000000		4	reviewed	nc	nc		06	097	01657246	0500000US06097	06097	Sonoma	06	4081491107	497455304	06	CA	California
2020/02/26 18:34:13.170	38.834499999999998	-122.787333300000000	2.290000000000000	3.680000000000000	mw	86	46.000000000000000	0.004557000000000	0.060000000000000	nc	nc73346395	2021/04/19 19:16:06.215	6km WNW of Cobb, CA	earthquake	0.100000000000000	0.150000000000000		3	reviewed	nc	nc		06	033	00277281	0500000US06033	06033	Lake	06	3254364315	188836455	06	CA	California
2020/02/21 13:42:53.410	34.507500000000000	-118.634500000000003	18.059999999999999	3.520000000000000	mw	130	19.000000000000000	0.018660000000000	0.230000000000000	ci	ci39079535	2022/06/16 17:47:53.742	2km NNW of Castaic, CA	earthquake	0.140000000000000	0.330000000000000		6	reviewed	ci	ci		06	037	00277283	0500000US06037	06037	Los Angeles	06	10510671776	1794675167	06	CA	California
2020/02/13 03:33:42.050	36.688833299999999	-121.282666699999993	8.550000000000002	3.600000000000000	mw	72	44.000000000000000	0.025050000000000	0.110000000000000	nc	nc73340375	2020/05/27 17:08:43.797	12km SSE of Tres Pinos, CA	earthquake	0.140000000000000	0.340000000000000		5	reviewed	nc	nc		06	069	00277299	0500000US06069	06069	San Benito	06	3596590995	4719296	06	CA	California
2020/02/08 19:34:20.720	35.094999999999999	-116.967166700000007	2.270000000000000	3.930000000000000	mw	46	33.000000000000000	0.220500000000000	0.130000000000000	ci	ci39296624	2020/06/04 03:43:15.748	22km NNE of Barstow, CA	earthquake	0.120000000000000	0.600000000000000		4	reviewed	ci	ci		06	071	00277300	0500000US06071	06071	San Bernardino	06	51954895600	117095140	06	CA	California
2020/02/02 00:59:50.610	33.576833299999997	-116.817166700000001	5.160000000000000	3.640000000000000	mw	157	12.000000000000000	0.047380000000000	0.210000000000000	ci	ci39289384	2020/12/05 06:46:55.477	14km W of Anza, CA	earthquake	0.090000000000000	0.390000000000000		6	reviewed	ci	ci		06	065	00277297	0500000US06065	06065	Riverside	06	18664901451	250194697	06	CA	California
2020/02/01 18:36:54.340	37.589166700000000	-118.821666699999994	9.779999999999999	4.410000000000000	mw	41	96.000000000000000	0.005974000000000	0.050000000000000	nc	nc73334451	2020/04/18 22:10:10.040	13km WNW of Toms Place, CA	earthquake	0.220000000000000	0.280000000000000		5	reviewed	nc	nc		06	051	00277290	0500000US06051	06051	Mono	06	7896838487	214695672	06	CA	California
2020/01/25 03:03:34.920	35.097499999999997	-116.969666700000005	3.070000000000000	4.620000000000000	mw	46	33.000000000000000	0.222800000000000	0.140000000000000	ci	ci39281440	2023/08/21 02:24:42.425	23km NNE of Barstow, CA	earthquake	0.140000000000000	0.660000000000000		6	reviewed	ci	ci		06	071	00277300	0500000US06071	06071	San Bernardino	06	51954895600	117095140	06	CA	California
2020/01/22 07:41:10.790	34.300500000000000	-118.485500000000002	7.720000000000000	3.600000000000000	ml	193	20.000000000000000	0.019200000000000	0.250000000000000	ci	ci39277736	2020/09/19 20:17:11.082	4km NNE of Granada Hills, CA	earthquake	0.120000000000000	0.390000000000000	0.149000000000000	331	reviewed	ci	ci		06	037	00277283	0500000US06037	06037	Los Angeles	06	10510671776	1794675167	06	CA	California
2020/01/02 07:16:31.930	37.176000000000002	-121.563833299999999	5.290000000000000	3.860000000000000	mw	207	41.000000000000000	0.051560000000000	0.120000000000000	nc	nc73322626	2022/02/07 20:55:12.869	10km ENE of Morgan Hill, CA	earthquake	0.100000000000000	0.390000000000000		6	reviewed	nc	nc		06	085	00277307	0500000US06085	06085	Santa Clara	06	3343896477	33589866	06	CA	California
2019/12/27 02:21:47.900	35.768666699999997	-117.593500000000006	7.970000000000000	3.950000000000000	ml	55	42.000000000000000	0.005364000000000	0.170000000000000	ci	ci39014215	2021/10/12 17:49:48.620	17km W of Searles Valley, CA	earthquake	0.150000000000000	0.280000000000000	0.157000000000000	134	reviewed	ci	ci		06	071	00277300	0500000US06071	06071	San Bernardino	06	51954895600	117095140	06	CA	California
2019/12/26 19:48:23.610	37.582166700000002	-118.821833299999994	9.900000000000000	3.620000000000000	mw	33	94.000000000000000	0.009746000000000	0.060000000000000	nc	nc73319936	2020/04/05 20:46:43.324	13km W of Toms Place, CA	earthquake	0.320000000000000	0.440000000000000		4	reviewed	nc	nc		06	051	00277290	0500000US06051	06051	Mono	06	7896838487	214695672	06	CA	California
2019/12/21 08:24:32.620	35.646666699999997	-117.457999999999998	4.340000000000000	3.910000000000000	mw	64	38.000000000000000	0.016010000000000	0.150000000000000	ci	ci39008311	2021/10/12 17:55:54.320	14km SSW of Searles Valley, CA	earthquake	0.110000000000000	0.220000000000000		4	reviewed	ci	ci		06	071	00277300	0500000US06071	06071	San Bernardino	06	51954895600	117095140	06	CA	California
2019/12/21 00:22:47.790	35.651166699999997	-117.449166700000006	3.450000000000000	3.840000000000000	ml	73	39.000000000000000	0.023840000000000	0.160000000000000	ci	ci39007775	2021/10/12 18:03:01.990	14km SSW of Searles Valley, CA	earthquake	0.120000000000000	0.310000000000000	0.186000000000000	119	reviewed	ci	ci		06	071	00277300	0500000US06071	06071	San Bernardino	06	51954895600	117095140	06	CA	California
2019/12/19 15:30:12.980	40.275833300000002	-124.363333299999994	21.399999999999999	4.060000000000000	mw	28	231.000000000000000	0.020260000000000	0.070000000000000	nc	nc73316566	2020/03/07 17:47:35.040	9km SW of Petrolia, CA	earthquake	0.550000000000000	0.180000000000000		4	reviewed	nc	nc		06	023	01681908	0500000US06023	06023	Humboldt	06	9241527430	1253763757	06	CA	California
2019/12/17 18:29:21.030	35.805833300000003	-120.355999999999995	6.250000000000000	4.290000000000000	mw	78	45.000000000000000	0.026660000000000	0.080000000000000	nc	nc73315876	2022/05/23 21:53:25.623	11km NNW of Cholame, CA	earthquake	0.120000000000000	0.220000000000000		8	reviewed	nc	nc		06	053	00277291	0500000US06053	06053	Monterey	06	8499616962	1267799938	06	CA	California
2019/12/17 06:57:45.220	35.715333299999998	-117.571833299999994	7.120000000000000	3.600000000000000	ml	60	47.000000000000000	0.007052000000000	0.150000000000000	ci	ci39232936	2021/10/12 16:17:13.040	14km NE of Ridgecrest, CA	earthquake	0.120000000000000	0.220000000000000	0.139000000000000	124	reviewed	ci	ci		06	071	00277300	0500000US06071	06071	San Bernardino	06	51954895600	117095140	06	CA	California
2019/12/16 22:15:58.550	35.670499999999997	-117.527166699999995	9.310000000000000	3.560000000000000	ml	90	23.000000000000000	0.047450000000000	0.170000000000000	ci	ci39232664	2021/10/12 16:25:19.870	14km ENE of Ridgecrest, CA	earthquake	0.100000000000000	0.210000000000000	0.149000000000000	302	reviewed	ci	ci		06	071	00277300	0500000US06071	06071	San Bernardino	06	51954895600	117095140	06	CA	California
2019/12/12 11:13:40.810	35.674999999999997	-117.522499999999994	9.619999999999999	3.510000000000000	mw	58	52.000000000000000	0.046940000000000	0.160000000000000	ci	ci39228040	2021/10/12 16:01:30.210	15km SW of Searles Valley, CA	earthquake	0.140000000000000	0.230000000000000		4	reviewed	ci	ci		06	071	00277300	0500000US06071	06071	San Bernardino	06	51954895600	117095140	06	CA	California
2019/12/05 08:55:31.650	35.694666699999999	-117.609833300000005	7.970000000000000	3.790000000000000	mw	63	43.000000000000000	0.006142000000000	0.170000000000000	ci	ci39217768	2022/06/16 17:48:28.340	10km NE of Ridgecrest, CA	earthquake	0.120000000000000	0.250000000000000		6	reviewed	ci	ci		06	071	00277300	0500000US06071	06071	San Bernardino	06	51954895600	117095140	06	CA	California
2019/11/30 04:58:27.190	42.777500000000003	-124.472499999999997	16.129999999999999	3.540000000000000	ml	14	140.000000000000000		0.200000000000000	uw	uw61562171	2020/02/19 18:58:22.040	4 km NNE of Port Orford, Oregon	earthquake	0.390000000000000	0.850000000000000	0.150742453951227	11	reviewed	uw	uw		41	015	01155129	0500000US41015	41015	Curry	06	4217488409	934615927	41	OR	Oregon
2019/11/30 01:45:12.620	42.776000000000003	-124.476666666667015	16.649999999999999	4.530000000000000	ml	15	142.000000000000000		0.250000000000000	uw	uw61562126	2020/02/19 18:58:22.040	3 km NNE of Port Orford, Oregon	earthquake	0.400000000000000	0.790000000000000	0.124880414425303	10	reviewed	uw	uw		41	015	01155129	0500000US41015	41015	Curry	06	4217488409	934615927	41	OR	Oregon
2019/11/29 00:49:42.870	35.712499999999999	-117.567833300000004	8.619999999999999	3.720000000000000	mw	49	59.000000000000000	0.010420000000000	0.150000000000000	ci	ci39210096	2021/10/12 18:21:54.790	14km NE of Ridgecrest, CA	earthquake	0.130000000000000	0.280000000000000		6	reviewed	ci	ci		06	071	00277300	0500000US06071	06071	San Bernardino	06	51954895600	117095140	06	CA	California
2019/11/28 23:10:59.710	34.875166700000001	-117.390500000000003	2.400000000000000	3.500000000000000	mw	79	45.000000000000000	0.147700000000000	0.170000000000000	ci	ci39210040	2020/02/19 18:58:18.040	27km ESE of Boron, CA	earthquake	0.110000000000000	0.490000000000000		4	reviewed	ci	ci		06	071	00277300	0500000US06071	06071	San Bernardino	06	51954895600	117095140	06	CA	California
2019/11/26 00:06:03.160	35.566499999999998	-117.353166700000003	2.570000000000000	3.590000000000000	mw	79	27.000000000000000	0.041440000000000	0.200000000000000	ci	ci39206448	2021/10/12 17:56:36.800	22km S of Trona, CA	earthquake	0.150000000000000	0.200000000000000		4	reviewed	ci	ci		06	071	00277300	0500000US06071	06071	San Bernardino	06	51954895600	117095140	06	CA	California
2019/11/17 08:02:35.980	36.183500000000002	-117.866833299999996	2.070000000000000	3.620000000000000	mw	49	55.000000000000000	0.066490000000000	0.170000000000000	ci	ci38248602	2021/10/12 17:31:14.950	16km SE of Olancha, CA	earthquake	0.170000000000000	0.460000000000000		4	reviewed	ci	ci		06	027	01804637	0500000US06027	06027	Inyo	06	26368508430	119088151	06	CA	California
2019/11/16 22:11:21.340	36.186999999999998	-117.861666700000001	2.480000000000000	3.530000000000000	ml	47	54.000000000000000	0.069500000000000	0.160000000000000	ci	ci38247706	2021/10/12 00:29:40.665	17km SE of Olancha, CA	earthquake	0.180000000000000	0.370000000000000	0.147000000000000	103	reviewed	ci	ci		06	027	01804637	0500000US06027	06027	Inyo	06	26368508430	119088151	06	CA	California
2019/11/13 19:26:53.250	35.604333300000000	-117.406499999999994	8.770000000000000	3.920000000000000	mw	57	27.000000000000000	0.020930000000000	0.160000000000000	ci	ci38242914	2022/06/16 17:41:51.250	18km S of Trona, CA	earthquake	0.150000000000000	0.260000000000000		4	reviewed	ci	ci		06	071	00277300	0500000US06071	06071	San Bernardino	06	51954895600	117095140	06	CA	California
2019/11/12 02:14:18.260	32.775833300000002	-115.538666699999993	11.789999999999999	3.610000000000000	ml	35	46.000000000000000	0.053330000000000	0.300000000000000	ci	ci38238754	2020/02/07 20:20:15.040	2km SE of El Centro, CA	earthquake	0.330000000000000	0.530000000000000	0.212000000000000	10	reviewed	ci	ci		06	025	00277277	0500000US06025	06025	Imperial	06	10817292933	790212281	06	CA	California
2019/11/12 02:13:52.180	32.791333299999998	-115.547333300000005	18.460000000000001	3.970000000000000	mw	100	45.000000000000000	0.056430000000000	0.320000000000000	ci	ci38238746	2021/09/18 20:54:38.775	1km ENE of El Centro, CA	earthquake	0.240000000000000	0.370000000000000		6	reviewed	ci	ci		06	025	00277277	0500000US06025	06025	Imperial	06	10817292933	790212281	06	CA	California
2019/11/08 13:29:38.880	34.278833300000002	-119.287499999999994	11.510000000000000	3.610000000000000	ml	81	82.000000000000000	0.006208000000000	0.360000000000000	ci	ci38231786	2020/02/01 23:21:58.040	6km W of Ventura, CA	earthquake	0.340000000000000	0.430000000000000	0.196000000000000	162	reviewed	ci	ci		06	111	00277320	0500000US06111	06111	Ventura	06	4771968316	947365005	06	CA	California
2019/11/03 20:34:57.030	38.774999999999999	-122.766999999999996	3.120000000000000	4.150000000000001	mw	67	34.000000000000000	0.039660000000000	0.130000000000000	nc	nc73300395	2020/01/18 20:00:57.040	1km WSW of The Geysers, CA	earthquake	0.130000000000000	0.460000000000000		4	reviewed	nc	nc		06	097	01657246	0500000US06097	06097	Sonoma	06	4081491107	497455304	06	CA	California
2019/11/03 15:45:55.630	35.632666700000001	-117.435666699999999	5.330000000000000	3.530000000000000	ml	83	36.000000000000000	0.036480000000000	0.160000000000000	ci	ci38930143	2021/10/11 21:50:30.590	15km S of Searles Valley, CA	earthquake	0.110000000000000	0.180000000000000	0.183000000000000	133	reviewed	ci	ci		06	071	00277300	0500000US06071	06071	San Bernardino	06	51954895600	117095140	06	CA	California
2019/11/02 14:05:50.420	38.820166700000001	-122.791666699999993	4.090000000000000	3.730000000000000	mw	76	29.000000000000000	0.012510000000000	0.150000000000000	nc	nc73299890	2020/01/18 20:00:55.040	6km NNW of The Geysers, CA	earthquake	0.130000000000000	0.420000000000000		6	reviewed	nc	nc		06	097	01657246	0500000US06097	06097	Sonoma	06	4081491107	497455304	06	CA	California
2019/11/01 09:33:17.710	36.569833299999999	-117.978499999999997	11.350000000000000	3.550000000000000	mw	53	89.000000000000000	0.142700000000000	0.220000000000000	ci	ci38926095	2022/06/16 17:47:04.927	8km ESE of Lone Pine, CA	earthquake	0.240000000000000	0.510000000000000		4	reviewed	ci	ci		06	027	01804637	0500000US06027	06027	Inyo	06	26368508430	119088151	06	CA	California
2019/10/30 22:57:26.650	35.546666700000003	-117.530333299999995	4.170000000000000	3.580000000000000	ml	81	26.000000000000000	0.061110000000000	0.170000000000000	ci	ci38923807	2021/10/11 14:38:13.640	16km ESE of Ridgecrest, CA	earthquake	0.110000000000000	0.280000000000000	0.191000000000000	163	reviewed	ci	ci		06	071	00277300	0500000US06071	06071	San Bernardino	06	51954895600	117095140	06	CA	California
2019/10/29 16:21:32.590	33.228166700000003	-116.743333300000003	10.210000000000001	3.600000000000000	mw	120	14.000000000000000	0.015100000000000	0.200000000000000	ci	ci38922103	2020/12/06 15:31:21.542	2km SE of Lake Henshaw, CA	earthquake	0.120000000000000	0.260000000000000		4	reviewed	ci	ci		06	073	00277301	0500000US06073	06073	San Diego	06	10900649391	820695499	06	CA	California
2019/10/29 15:21:16.830	36.666499999999999	-121.292500000000004	6.630000000000000	3.750000000000000	mw	74	55.000000000000000	0.047070000000000	0.120000000000000	nc	nc73298555	2020/02/13 03:54:34.345	14km S of Tres Pinos, CA	earthquake	0.120000000000000	0.430000000000000		5	reviewed	nc	nc		06	069	00277299	0500000US06069	06069	San Benito	06	3596590995	4719296	06	CA	California
2019/10/21 10:13:53.230	35.560833299999999	-117.433999999999997	4.350000000000000	3.580000000000000	ml	72	34.000000000000000	0.019690000000000	0.170000000000000	ci	ci38909287	2021/10/08 22:30:41.090	23km ESE of Ridgecrest, CA	earthquake	0.120000000000000	0.220000000000000	0.184000000000000	153	reviewed	ci	ci		06	071	00277300	0500000US06071	06071	San Bernardino	06	51954895600	117095140	06	CA	California
2019/10/18 07:19:51.180	33.891333299999999	-118.218500000000006	23.629999999999999	3.540000000000000	ml	181	30.000000000000000	0.037050000000000	0.240000000000000	ci	ci38905415	2021/09/18 05:19:19.866	0km SSE of Compton, CA	earthquake	0.140000000000000	0.260000000000000	0.153000000000000	257	reviewed	ci	ci		06	037	00277283	0500000US06037	06037	Los Angeles	06	10510671776	1794675167	06	CA	California
2019/10/18 05:34:54.010	35.777500000000003	-117.587833300000000	10.190000000000000	3.760000000000000	mlr	68	34.000000000000000	0.011910000000000	0.180000000000000	ci	ci38905359	2021/10/08 21:27:02.130	17km W of Searles Valley, CA	earthquake	0.140000000000000	0.270000000000000	0.144000000000000	293	reviewed	ci	ci		06	071	00277300	0500000US06071	06071	San Bernardino	06	51954895600	117095140	06	CA	California
2019/10/17 14:54:55.540	36.639000000000003	-121.257833300000001	9.580000000000000	3.560000000000000	mw	67	67.000000000000000	0.053650000000000	0.080000000000000	nc	nc73293465	2020/01/03 16:09:24.040	16km NW of Pinnacles, CA	earthquake	0.140000000000000	0.330000000000000		3	reviewed	nc	nc		06	069	00277299	0500000US06069	06069	San Benito	06	3596590995	4719296	06	CA	California
2019/10/15 19:42:30.540	36.645499999999998	-121.274000000000001	10.100000000000000	4.710000000000000	mw	89	54.000000000000000	0.047590000000000	0.140000000000000	nc	nc73292360	2022/03/17 21:17:41.666	17km SSE of Tres Pinos, CA	earthquake	0.150000000000000	0.310000000000000		4	reviewed	nc	nc		06	069	00277299	0500000US06069	06069	San Benito	06	3596590995	4719296	06	CA	California
2019/10/15 05:33:42.810	37.938000000000002	-122.057000000000002	13.970000000000001	4.460000000000000	mw	148	22.000000000000000	0.020500000000000	0.100000000000000	nc	nc73291880	2023/10/18 17:41:02.762	1km SSE of Pleasant Hill, CA	earthquake	0.100000000000000	0.180000000000000		4	reviewed	nc	nc		06	013	01675903	0500000US06013	06013	Contra Costa	06	1857233047	225282636	06	CA	California
2019/10/01 13:11:08.620	35.743666699999999	-117.592833299999995	5.860000000000000	3.590000000000000	mw	74	38.000000000000000	0.072020000000000	0.160000000000000	ci	ci39103680	2021/10/08 19:51:12.440	16km NNE of Ridgecrest, CA	earthquake	0.100000000000000	0.380000000000000		6	reviewed	ci	ci		06	071	00277300	0500000US06071	06071	San Bernardino	06	51954895600	117095140	06	CA	California
2019/09/24 16:08:13.480	36.089833300000002	-117.860833299999996	4.700000000000000	3.550000000000000	mlr	75	55.000000000000000	0.028110000000000	0.170000000000000	ci	ci38855983	2021/10/08 23:51:19.789	9km ENE of Coso Junction, CA	earthquake	0.120000000000000	0.380000000000000	0.125000000000000	91	reviewed	ci	ci		06	027	01804637	0500000US06027	06027	Inyo	06	26368508430	119088151	06	CA	California
2019/09/19 09:59:46.580	33.359666699999998	-115.787999999999997	3.210000000000000	3.630000000000000	mw	103	28.000000000000000	0.046360000000000	0.200000000000000	ci	ci38845903	2021/10/08 23:22:06.960	5km WNW of Bombay Beach, CA	earthquake	0.120000000000000	0.290000000000000		4	reviewed	ci	ci		06	025	00277277	0500000US06025	06025	Imperial	06	10817292933	790212281	06	CA	California
2019/09/16 18:11:51.690	33.361833300000001	-115.789000000000001	3.100000000000000	3.770000000000000	ml	96	29.000000000000000	0.047560000000000	0.200000000000000	ci	ci38840159	2021/10/08 22:49:43.300	5km WNW of Bombay Beach, CA	earthquake	0.130000000000000	0.300000000000000	0.112000000000000	181	reviewed	ci	ci		06	025	00277277	0500000US06025	06025	Imperial	06	10817292933	790212281	06	CA	California
2019/09/13 06:50:21.890	36.603166700000003	-121.201999999999998	6.030000000000000	3.820000000000000	mw	61	66.000000000000000	0.034130000000000	0.090000000000000	nc	nc73271485	2019/12/05 18:31:02.040	10km NNW of Pinnacles, CA	earthquake	0.150000000000000	0.430000000000000		5	reviewed	nc	nc		06	069	00277299	0500000US06069	06069	San Benito	06	3596590995	4719296	06	CA	California
2019/09/10 20:21:49.840	33.594000000000001	-117.269999999999996	13.690000000000000	3.960000000000000	ml	178	21.000000000000000	0.062530000000000	0.230000000000000	ci	ci38824959	2023/04/01 03:17:11.484	1km ESE of Wildomar, CA	earthquake	0.120000000000000	0.290000000000000	0.151000000000000	333	reviewed	ci	ci		06	065	00277297	0500000US06065	06065	Riverside	06	18664901451	250194697	06	CA	California
2019/09/08 14:07:23.350	35.580666700000002	-117.414833299999998	5.180000000000000	3.590000000000000	mw	79	17.000000000000000	0.034290000000000	0.160000000000000	ci	ci38819223	2021/10/07 22:19:34.520	21km S of Trona, CA	earthquake	0.110000000000000	0.200000000000000		6	reviewed	ci	ci		06	071	00277300	0500000US06071	06071	San Bernardino	06	51954895600	117095140	06	CA	California
2019/08/23 14:16:52.510	38.771833299999997	-122.451833300000004	10.160000000000000	3.600000000000000	mw	112	79.000000000000000	0.034040000000000	0.150000000000000	nc	nc73256930	2019/11/08 22:13:44.040	10km ESE of Hidden Valley Lake, CA	earthquake	0.140000000000000	0.270000000000000		3	reviewed	nc	nc		06	033	00277281	0500000US06033	06033	Lake	06	3254364315	188836455	06	CA	California
2019/08/23 05:34:09.740	35.907833300000000	-117.704666700000004	7.140000000000000	4.330000000000000	mw	82	20.000000000000000	0.005992000000000	0.180000000000000	ci	ci38999296	2021/10/07 19:25:42.120	18km E of Little Lake, CA	earthquake	0.110000000000000	0.280000000000000		6	reviewed	ci	ci		06	027	01804637	0500000US06027	06027	Inyo	06	26368508430	119088151	06	CA	California
2019/08/22 21:11:07.530	35.888166699999999	-117.700500000000005	8.109999999999999	3.570000000000000	ml	70	20.000000000000000	0.004390000000000	0.170000000000000	ci	ci38996840	2021/10/07 19:30:55.930	19km ESE of Little Lake, CA	earthquake	0.120000000000000	0.260000000000000	0.172000000000000	251	reviewed	ci	ci		06	027	01804637	0500000US06027	06027	Inyo	06	26368508430	119088151	06	CA	California
2019/08/22 20:49:50.180	35.907666700000000	-117.709000000000003	4.930000000000000	4.890000000000000	mw	78	20.000000000000000	0.007928000000000	0.200000000000000	ci	ci38996632	2021/10/07 19:18:11.160	18km E of Little Lake, CA	earthquake	0.120000000000000	0.280000000000000		6	reviewed	ci	ci		06	027	01804637	0500000US06027	06027	Inyo	06	26368508430	119088151	06	CA	California
2019/08/19 00:09:12.940	35.670333300000003	-117.467666699999995	9.500000000000000	3.540000000000000	mlr	90	22.000000000000000	0.026070000000000	0.160000000000000	ci	ci38983016	2021/10/07 17:06:21.540	12km SSW of Searles Valley, CA	earthquake	0.100000000000000	0.190000000000000	0.145000000000000	328	reviewed	ci	ci		06	071	00277300	0500000US06071	06071	San Bernardino	06	51954895600	117095140	06	CA	California
2019/08/15 11:50:24.980	36.076999999999998	-117.860666699999996	2.440000000000000	3.920000000000000	mw	71	54.000000000000000	0.040770000000000	0.170000000000000	ci	ci38971232	2021/10/07 16:27:19.340	9km ENE of Coso Junction, CA	earthquake	0.130000000000000	0.240000000000000		6	reviewed	ci	ci		06	027	01804637	0500000US06027	06027	Inyo	06	26368508430	119088151	06	CA	California
2019/08/14 22:52:26.650	36.080500000000001	-117.862833300000005	2.270000000000000	3.510000000000000	ml	75	54.000000000000000	0.037560000000000	0.160000000000000	ci	ci38969336	2021/10/07 16:12:50.190	9km ENE of Coso Junction, CA	earthquake	0.120000000000000	0.190000000000000	0.148000000000000	297	reviewed	ci	ci		06	027	01804637	0500000US06027	06027	Inyo	06	26368508430	119088151	06	CA	California
2019/08/14 21:04:11.030	35.893333300000002	-117.675500000000000	3.920000000000000	3.750000000000000	mw	77	21.000000000000000	0.023150000000000	0.180000000000000	ci	ci38969080	2021/10/07 16:09:30.210	21km ESE of Little Lake, CA	earthquake	0.120000000000000	0.250000000000000		6	reviewed	ci	ci		06	027	01804637	0500000US06027	06027	Inyo	06	26368508430	119088151	06	CA	California
2019/08/14 09:34:19.960	35.894166700000000	-117.675500000000000	4.530000000000000	3.570000000000000	mw	76	21.000000000000000	0.022840000000000	0.170000000000000	ci	ci38966824	2021/10/07 16:11:09.800	21km ESE of Little Lake, CA	earthquake	0.120000000000000	0.200000000000000		6	reviewed	ci	ci		06	027	01804637	0500000US06027	06027	Inyo	06	26368508430	119088151	06	CA	California
2019/07/30 16:30:56.350	35.666666700000000	-117.506333299999994	10.240000000000000	3.500000000000000	mlr	73	22.000000000000000	0.031520000000000	0.150000000000000	ci	ci38672303	2021/10/05 22:47:44.840	14km SW of Searles Valley, CA	earthquake	0.110000000000000	0.200000000000000	0.155000000000000	99	reviewed	ci	ci		06	071	00277300	0500000US06071	06071	San Bernardino	06	51954895600	117095140	06	CA	California
2019/07/29 23:19:14.160	35.822833299999999	-117.634666699999997	5.840000000000000	3.530000000000000	ml	70	23.000000000000000	0.031020000000000	0.190000000000000	ci	ci38668511	2021/10/05 22:06:42.260	22km WNW of Searles Valley, CA	earthquake	0.130000000000000	0.430000000000000	0.149000000000000	98	reviewed	ci	ci		06	027	01804637	0500000US06027	06027	Inyo	06	26368508430	119088151	06	CA	California
2019/07/27 10:30:54.410	35.637000000000000	-117.474000000000004	1.900000000000000	3.910000000000000	mw	76	33.000000000000000	0.008974000000000	0.160000000000000	ci	ci38653975	2021/09/02 22:33:16.600	16km SSW of Searles Valley, CA	earthquake	0.100000000000000	0.140000000000000		4	reviewed	ci	ci		06	071	00277300	0500000US06071	06071	San Bernardino	06	51954895600	117095140	06	CA	California
2019/07/27 09:37:41.210	36.693833300000001	-121.323166700000002	4.130000000000000	3.700000000000000	mw	49	63.000000000000000	0.052760000000000	0.080000000000000	nc	nc73235831	2019/10/11 20:12:40.040	11km S of Tres Pinos, CA	earthquake	0.190000000000000	0.780000000000000		3	reviewed	nc	nc		06	069	00277299	0500000US06069	06069	San Benito	06	3596590995	4719296	06	CA	California
2019/07/27 01:35:37.530	35.533833299999998	-117.366666699999996	9.070000000000000	3.560000000000000	ml	70	43.000000000000000	0.009033000000000	0.160000000000000	ci	ci38652167	2021/10/05 21:53:18.180	26km S of Trona, CA	earthquake	0.120000000000000	0.250000000000000	0.162000000000000	165	reviewed	ci	ci		06	071	00277300	0500000US06071	06071	San Bernardino	06	51954895600	117095140	06	CA	California
2019/07/26 00:45:34.040	35.935166700000003	-117.695499999999996	2.810000000000000	3.520000000000000	ml	63	27.000000000000000	0.038760000000000	0.170000000000000	ci	ci38644983	2021/10/05 21:49:01.476	19km E of Little Lake, CA	earthquake	0.110000000000000	0.390000000000000	0.196000000000000	61	reviewed	ci	ci		06	027	01804637	0500000US06027	06027	Inyo	06	26368508430	119088151	06	CA	California
2019/07/26 00:42:47.770	35.925833300000001	-117.706666700000000	3.790000000000000	4.740000000000000	mw	79	23.000000000000000	0.050710000000000	0.160000000000000	ci	ci38644943	2021/10/05 21:47:07.220	18km E of Little Lake, CA	earthquake	0.100000000000000	0.280000000000000		6	reviewed	ci	ci		06	027	01804637	0500000US06027	06027	Inyo	06	26368508430	119088151	06	CA	California
2019/07/24 14:35:18.550	35.606999999999999	-117.604500000000002	3.100000000000000	3.750000000000000	mw	82	21.000000000000000	0.032510000000000	0.160000000000000	ci	ci38636511	2021/10/05 21:32:29.250	7km ESE of Ridgecrest, CA	earthquake	0.090000000000000	0.160000000000000		4	reviewed	ci	ci		06	071	00277300	0500000US06071	06071	San Bernardino	06	51954895600	117095140	06	CA	California
2019/07/23 23:45:48.160	35.889333299999997	-117.712666700000000	9.090000000000000	3.650000000000000	mw	79	15.000000000000000	0.007446000000000	0.160000000000000	ci	ci38632759	2021/10/05 21:29:15.820	18km ESE of Little Lake, CA	earthquake	0.100000000000000	0.220000000000000		4	reviewed	ci	ci		06	027	01804637	0500000US06027	06027	Inyo	06	26368508430	119088151	06	CA	California
2019/07/23 07:45:02.530	35.625000000000000	-117.426666699999998	5.510000000000000	4.150000000000001	mw	101	25.000000000000000	0.040110000000000	0.160000000000000	ci	ci38628799	2021/10/05 21:30:23.150	16km S of Searles Valley, CA	earthquake	0.090000000000000	0.190000000000000		6	reviewed	ci	ci		06	071	00277300	0500000US06071	06071	San Bernardino	06	51954895600	117095140	06	CA	California
2019/07/23 01:36:18.450	35.745500000000000	-117.556500000000000	6.070000000000000	3.880000000000000	mw	73	44.000000000000000	0.026240000000000	0.170000000000000	ci	ci38627095	2021/09/15 17:45:15.290	14km W of Searles Valley, CA	earthquake	0.120000000000000	0.320000000000000		6	reviewed	ci	ci		06	071	00277300	0500000US06071	06071	San Bernardino	06	51954895600	117095140	06	CA	California
2019/07/22 16:26:56.070	33.996666699999999	-116.045000000000002	8.230000000000000	4.200000000000000	mw	146	34.000000000000000	0.108800000000000	0.160000000000000	ci	ci38624623	2021/10/07 20:02:28.510	16km S of Twentynine Palms, CA	earthquake	0.090000000000000	0.300000000000000		6	reviewed	ci	ci		06	065	00277297	0500000US06065	06065	Riverside	06	18664901451	250194697	06	CA	California
2019/07/20 18:49:58.450	35.874000000000002	-117.707166700000002	9.170000000000000	3.540000000000000	mlr	72	19.000000000000000	0.011640000000000	0.160000000000000	ci	ci38612295	2021/10/05 20:37:33.000	19km ESE of Little Lake, CA	earthquake	0.110000000000000	0.240000000000000	0.127000000000000	137	reviewed	ci	ci		06	027	01804637	0500000US06027	06027	Inyo	06	26368508430	119088151	06	CA	California
2019/07/20 02:38:43.360	35.882833300000001	-117.684333300000006	5.150000000000000	3.670000000000000	mw	73	16.000000000000000	0.016830000000000	0.160000000000000	ci	ci38607695	2021/10/05 20:33:26.840	21km ESE of Little Lake, CA	earthquake	0.100000000000000	0.180000000000000		6	reviewed	ci	ci		06	027	01804637	0500000US06027	06027	Inyo	06	26368508430	119088151	06	CA	California
2019/07/19 18:40:14.930	33.453499999999998	-116.575333299999997	10.990000000000000	3.600000000000000	ml	148	19.000000000000000	0.046830000000000	0.190000000000000	ci	ci38605615	2021/10/05 20:45:41.650	14km SE of Anza, CA	earthquake	0.090000000000000	0.240000000000000	0.143000000000000	152	reviewed	ci	ci		06	065	00277297	0500000US06065	06065	Riverside	06	18664901451	250194697	06	CA	California
2019/07/19 16:16:58.420	35.715166699999997	-117.494833299999996	4.620000000000000	3.510000000000000	mlr	80	22.000000000000000	0.063130000000000	0.150000000000000	ci	ci38605023	2021/10/05 20:30:21.610	10km SW of Searles Valley, CA	earthquake	0.090000000000000	0.220000000000000	0.136000000000000	153	reviewed	ci	ci		06	071	00277300	0500000US06071	06071	San Bernardino	06	51954895600	117095140	06	CA	California
2019/07/19 10:47:05.410	35.585000000000001	-117.357666699999996	4.560000000000000	3.650000000000000	mw	84	24.000000000000000	0.057840000000000	0.170000000000000	ci	ci38603223	2021/10/05 20:16:39.580	20km S of Trona, CA	earthquake	0.120000000000000	0.260000000000000		4	reviewed	ci	ci		06	071	00277300	0500000US06071	06071	San Bernardino	06	51954895600	117095140	06	CA	California
2019/07/18 21:46:37.630	35.784166700000000	-117.624333300000004	5.760000000000000	3.650000000000000	mlr	69	31.000000000000000	0.038320000000000	0.140000000000000	ci	ci38599327	2021/10/06 18:07:23.250	19km NNE of Ridgecrest, CA	earthquake	0.100000000000000	0.310000000000000	0.167000000000000	202	reviewed	ci	ci		06	071	00277300	0500000US06071	06071	San Bernardino	06	51954895600	117095140	06	CA	California
2019/07/18 03:59:14.720	36.113000000000000	-117.887500000000003	1.560000000000000	4.640000000000000	mw	78	54.000000000000000	0.026820000000000	0.180000000000000	ci	ci38593535	2021/10/06 19:26:39.990	9km NE of Coso Junction, CA	earthquake	0.120000000000000	0.260000000000000		6	reviewed	ci	ci		06	027	01804637	0500000US06027	06027	Inyo	06	26368508430	119088151	06	CA	California
2019/07/17 21:49:19.150	36.115666699999998	-117.838499999999996	2.390000000000000	3.870000000000000	mw	77	49.000000000000000	0.013380000000000	0.170000000000000	ci	ci38591583	2021/09/23 20:44:04.460	13km NE of Coso Junction, CA	earthquake	0.110000000000000	0.210000000000000		6	reviewed	ci	ci		06	027	01804637	0500000US06027	06027	Inyo	06	26368508430	119088151	06	CA	California
2019/07/17 19:42:15.130	35.649833299999997	-117.460999999999999	2.690000000000000	3.610000000000000	mw	76	37.000000000000000	0.014190000000000	0.160000000000000	ci	ci38590903	2022/06/16 17:46:34.612	14km SSW of Searles Valley, CA	earthquake	0.100000000000000	0.140000000000000		4	reviewed	ci	ci		06	071	00277300	0500000US06071	06071	San Bernardino	06	51954895600	117095140	06	CA	California
2019/07/17 02:29:07.380	36.116000000000000	-117.884000000000000	5.300000000000000	4.370000000000000	mw	77	53.000000000000000	0.023650000000000	0.190000000000000	ci	ci38585023	2021/09/23 20:46:17.110	10km NE of Coso Junction, CA	earthquake	0.120000000000000	0.300000000000000		6	reviewed	ci	ci		06	027	01804637	0500000US06027	06027	Inyo	06	26368508430	119088151	06	CA	California
2019/07/16 20:15:59.020	35.677666700000003	-117.515500000000003	7.590000000000000	3.540000000000000	mlr	32	48.000000000000000	0.044530000000000	0.150000000000000	ci	ci37421757	2021/09/01 22:11:59.407	14km SW of Searles Valley, CA	earthquake	0.180000000000000	0.400000000000000	0.082000000000000	7	reviewed	ci	ci		06	071	00277300	0500000US06071	06071	San Bernardino	06	51954895600	117095140	06	CA	California
2019/07/16 20:15:36.780	35.783666699999998	-117.614333299999998	3.560000000000000	4.470000000000000	mw	89	31.000000000000000	0.034800000000000	0.200000000000000	ci	ci38583335	2021/09/01 22:55:47.480	19km NNE of Ridgecrest, CA	earthquake	0.110000000000000	0.290000000000000		6	reviewed	ci	ci		06	071	00277300	0500000US06071	06071	San Bernardino	06	51954895600	117095140	06	CA	California
2019/07/16 20:11:01.470	37.818666700000001	-121.756833299999997	12.380000000000001	4.310000000000000	mw	136	75.000000000000000	0.037260000000000	0.140000000000000	nc	nc73225421	2020/07/02 08:55:30.238	12km WSW of Byron, CA	earthquake	0.170000000000000	0.290000000000000		4	reviewed	nc	nc		06	013	01675903	0500000US06013	06013	Contra Costa	06	1857233047	225282636	06	CA	California
2019/07/16 05:26:52.660	35.792333300000003	-117.623500000000007	2.960000000000000	3.550000000000000	ml	71	30.000000000000000	0.031490000000000	0.150000000000000	ci	ci38578567	2021/09/01 22:18:23.217	20km NNE of Ridgecrest, CA	earthquake	0.100000000000000	0.180000000000000	0.121000000000000	152	reviewed	ci	ci		06	071	00277300	0500000US06071	06071	San Bernardino	06	51954895600	117095140	06	CA	California
2019/07/16 02:47:05.040	35.632333299999999	-117.432000000000002	4.990000000000000	3.800000000000000	mw	80	36.000000000000000	0.033410000000000	0.140000000000000	ci	ci38577831	2021/09/01 22:20:58.290	15km S of Searles Valley, CA	earthquake	0.090000000000000	0.150000000000000		6	reviewed	ci	ci		06	071	00277300	0500000US06071	06071	San Bernardino	06	51954895600	117095140	06	CA	California
2019/07/15 21:29:53.010	35.678500000000000	-117.506000000000000	9.210000000000001	3.690000000000000	mw	84	23.000000000000000	0.040240000000000	0.160000000000000	ci	ci38576311	2021/08/20 21:57:40.550	14km SW of Searles Valley, CA	earthquake	0.100000000000000	0.190000000000000		6	reviewed	ci	ci		06	071	00277300	0500000US06071	06071	San Bernardino	06	51954895600	117095140	06	CA	California
2019/07/15 15:43:36.550	35.670166700000003	-117.414166699999996	8.430000000000000	3.610000000000000	mw	85	25.000000000000000	0.009239000000000	0.150000000000000	ci	ci38574407	2021/08/20 21:53:30.570	11km S of Searles Valley, CA	earthquake	0.100000000000000	0.210000000000000		6	reviewed	ci	ci		06	071	00277300	0500000US06071	06071	San Bernardino	06	51954895600	117095140	06	CA	California
2019/07/15 08:38:45.240	36.055999999999997	-117.850666700000005	2.260000000000000	4.210000000000000	mw	74	52.000000000000000	0.057940000000000	0.160000000000000	ci	ci38572055	2021/08/20 22:01:48.280	9km E of Coso Junction, CA	earthquake	0.110000000000000	0.180000000000000		4	reviewed	ci	ci		06	027	01804637	0500000US06027	06027	Inyo	06	26368508430	119088151	06	CA	California
2019/07/15 02:54:39.630	35.664333300000003	-117.503500000000003	9.220000000000001	3.640000000000000	mw	77	31.000000000000000	0.028250000000000	0.140000000000000	ci	ci38570271	2021/08/20 21:55:35.390	15km SW of Searles Valley, CA	earthquake	0.100000000000000	0.170000000000000		4	reviewed	ci	ci		06	071	00277300	0500000US06071	06071	San Bernardino	06	51954895600	117095140	06	CA	California
2019/07/13 10:25:19.030	35.942166700000001	-117.373666700000001	3.070000000000000	3.830000000000000	mw	75	20.000000000000000	0.089390000000000	0.160000000000000	ci	ci38557895	2020/04/02 17:36:51.100	20km N of Searles Valley, CA	earthquake	0.120000000000000	0.470000000000000		6	reviewed	ci	ci		06	027	01804637	0500000US06027	06027	Inyo	06	26368508430	119088151	06	CA	California
2019/07/12 13:11:37.990	35.636833299999999	-117.586166700000007	9.480000000000000	4.900000000000000	mw	103	16.000000000000000	0.020270000000000	0.160000000000000	ci	ci38548295	2021/08/16 20:18:35.990	8km ENE of Ridgecrest, CA	earthquake	0.090000000000000	0.180000000000000		6	reviewed	ci	ci		06	071	00277300	0500000US06071	06071	San Bernardino	06	51954895600	117095140	06	CA	California
2019/07/12 09:51:38.340	47.872833333333297	-122.016333333332994	28.820000000000000	4.580000000000000	ml	75	37.000000000000000		0.440000000000000	uw	uw61535372	2023/10/09 23:48:00.005	2 km S of Roosevelt, Washington	earthquake	0.530000000000000	0.880000000000000	0.175257668551533	49	reviewed	uw	uw		53	061	01529222	0500000US53061	53061	Snohomish	06	5404058573	282912328	53	WA	Washington
2019/07/12 03:27:53.690	35.939500000000002	-117.378833299999997	1.900000000000000	3.940000000000000	mw	72	20.000000000000000	0.091420000000000	0.190000000000000	ci	ci38541359	2021/08/16 20:25:45.830	19km N of Searles Valley, CA	earthquake	0.120000000000000	0.290000000000000		6	reviewed	ci	ci		06	027	01804637	0500000US06027	06027	Inyo	06	26368508430	119088151	06	CA	California
2019/07/12 02:18:30.090	36.181500000000000	-117.884333299999994	1.540000000000000	3.650000000000000	mw	67	51.000000000000000	0.068100000000000	0.180000000000000	ci	ci38540647	2021/08/16 20:21:41.110	16km SE of Olancha, CA	earthquake	0.140000000000000	0.330000000000000		4	reviewed	ci	ci		06	027	01804637	0500000US06027	06027	Inyo	06	26368508430	119088151	06	CA	California
2019/07/11 23:52:32.220	35.946333299999999	-117.698499999999996	4.800000000000000	3.640000000000000	mw	72	32.000000000000000	0.039080000000000	0.150000000000000	ci	ci38539039	2021/12/10 18:48:06.860	19km E of Little Lake, CA	earthquake	0.100000000000000	0.190000000000000		4	reviewed	ci	ci		06	027	01804637	0500000US06027	06027	Inyo	06	26368508430	119088151	06	CA	California
2019/07/11 23:45:18.670	35.950000000000003	-117.703000000000003	4.320000000000001	4.140000000000000	mw	78	33.000000000000000	0.042750000000000	0.180000000000000	ci	ci38538991	2021/12/10 19:12:07.000	18km E of Little Lake, CA	earthquake	0.110000000000000	0.230000000000000		6	reviewed	ci	ci		06	027	01804637	0500000US06027	06027	Inyo	06	26368508430	119088151	06	CA	California
2019/07/11 16:41:08.500	35.703333299999997	-117.506166699999994	2.480000000000000	3.530000000000000	mw	84	23.000000000000000	0.056780000000000	0.150000000000000	ci	ci38534735	2022/08/08 14:53:25.343	12km SW of Searles Valley, CA	earthquake	0.090000000000000	0.130000000000000		4	reviewed	ci	ci		06	071	00277300	0500000US06071	06071	San Bernardino	06	51954895600	117095140	06	CA	California
2019/07/11 16:19:08.760	36.182333300000003	-117.884166699999994	0.960000000000000	3.720000000000000	mw	67	52.000000000000000	0.068840000000000	0.170000000000000	ci	ci38534591	2021/12/08 22:34:37.600	16km SE of Olancha, CA	earthquake	0.130000000000000	0.260000000000000		4	reviewed	ci	ci		06	027	01804637	0500000US06027	06027	Inyo	06	26368508430	119088151	06	CA	California
2019/07/11 15:32:52.260	36.156500000000001	-117.876833300000001	2.290000000000000	3.870000000000000	mw	69	51.000000000000000	0.042720000000000	0.170000000000000	ci	ci38534255	2021/12/10 18:36:42.810	14km NNE of Coso Junction, CA	earthquake	0.120000000000000	0.250000000000000		6	reviewed	ci	ci		06	027	01804637	0500000US06027	06027	Inyo	06	26368508430	119088151	06	CA	California
2019/07/11 12:20:42.280	35.940333299999999	-117.380333300000004	2.160000000000000	3.520000000000000	mw	67	20.000000000000000	0.092900000000000	0.170000000000000	ci	ci38532487	2021/12/08 23:15:01.070	19km N of Searles Valley, CA	earthquake	0.110000000000000	0.270000000000000		6	reviewed	ci	ci		06	027	01804637	0500000US06027	06027	Inyo	06	26368508430	119088151	06	CA	California
2019/07/11 11:36:16.600	35.618000000000002	-117.420666699999998	4.760000000000000	3.530000000000000	mw	69	26.000000000000000	0.036340000000000	0.160000000000000	ci	ci38532079	2021/12/08 23:07:45.957	17km SSW of Trona, CA	earthquake	0.110000000000000	0.150000000000000		6	reviewed	ci	ci		06	071	00277300	0500000US06071	06071	San Bernardino	06	51954895600	117095140	06	CA	California
2019/07/11 10:59:45.820	35.942333300000001	-117.377333300000004	1.710000000000000	3.670000000000000	mw	70	20.000000000000000	0.091940000000000	0.170000000000000	ci	ci38531775	2021/12/08 22:33:28.552	20km N of Searles Valley, CA	earthquake	0.110000000000000	0.250000000000000		6	reviewed	ci	ci		06	027	01804637	0500000US06027	06027	Inyo	06	26368508430	119088151	06	CA	California
2019/07/11 10:43:35.390	36.044166699999998	-117.723166699999993	1.480000000000000	3.550000000000000	mw	66	24.000000000000000	0.039010000000000	0.160000000000000	ci	ci38531663	2021/12/08 22:50:49.220	20km E of Coso Junction, CA	earthquake	0.110000000000000	0.180000000000000		6	reviewed	ci	ci		06	027	01804637	0500000US06027	06027	Inyo	06	26368508430	119088151	06	CA	California
2019/07/11 07:19:49.980	36.179499999999997	-117.884333299999994	1.970000000000000	3.530000000000000	mw	69	51.000000000000000	0.066240000000000	0.160000000000000	ci	ci38529711	2021/12/08 23:11:58.390	16km SE of Olancha, CA	earthquake	0.120000000000000	0.290000000000000		6	reviewed	ci	ci		06	027	01804637	0500000US06027	06027	Inyo	06	26368508430	119088151	06	CA	California
2019/07/11 07:04:05.960	36.179333300000003	-117.882999999999996	1.460000000000000	4.020000000000000	mw	71	51.000000000000000	0.065700000000000	0.190000000000000	ci	ci38529591	2022/03/19 23:49:27.331	16km SE of Olancha, CA	earthquake	0.130000000000000	0.340000000000000		6	reviewed	ci	ci		06	027	01804637	0500000US06027	06027	Inyo	06	26368508430	119088151	06	CA	California
2019/07/11 05:03:46.140	35.953833299999999	-117.280333299999995	4.860000000000000	3.550000000000000	mw	63	29.000000000000000	0.062800000000000	0.170000000000000	ci	ci38528383	2021/12/08 23:22:17.080	23km NNE of Trona, CA	earthquake	0.130000000000000	0.460000000000000		4	reviewed	ci	ci		06	027	01804637	0500000US06027	06027	Inyo	06	26368508430	119088151	06	CA	California
2019/07/11 04:45:31.010	35.955833300000002	-117.278833300000002	4.660000000000000	3.570000000000000	mw	64	32.000000000000000	0.064850000000000	0.170000000000000	ci	ci38528167	2021/12/08 22:47:56.241	23km NNE of Trona, CA	earthquake	0.120000000000000	0.410000000000000		4	reviewed	ci	ci		06	027	01804637	0500000US06027	06027	Inyo	06	26368508430	119088151	06	CA	California
2019/07/11 04:10:01.370	36.056333299999999	-117.848833299999995	2.070000000000000	4.300000000000000	mw	73	52.000000000000000	0.059050000000000	0.160000000000000	ci	ci38527863	2021/12/08 21:45:26.863	9km E of Coso Junction, CA	earthquake	0.110000000000000	0.170000000000000		6	reviewed	ci	ci		06	027	01804637	0500000US06027	06027	Inyo	06	26368508430	119088151	06	CA	California
2019/07/11 02:35:22.450	35.941166699999997	-117.721000000000004	2.440000000000000	3.510000000000000	mw	73	28.000000000000000	0.057700000000000	0.170000000000000	ci	ci38526799	2021/12/08 23:25:21.240	17km E of Little Lake, CA	earthquake	0.100000000000000	0.190000000000000		6	reviewed	ci	ci		06	027	01804637	0500000US06027	06027	Inyo	06	26368508430	119088151	06	CA	California
2019/07/11 00:15:39.220	36.153666700000002	-117.876333299999999	2.110000000000000	4.370000000000000	mw	68	52.000000000000000	0.039990000000000	0.190000000000000	ci	ci38525215	2021/12/08 21:55:31.320	14km NNE of Coso Junction, CA	earthquake	0.140000000000000	0.230000000000000		4	reviewed	ci	ci		06	027	01804637	0500000US06027	06027	Inyo	06	26368508430	119088151	06	CA	California
2019/07/11 00:14:37.320	36.176666699999998	-117.884000000000000	0.930000000000000	4.520000000000000	mw	71	51.000000000000000	0.063510000000000	0.170000000000000	ci	ci38525207	2021/12/08 21:44:21.960	16km NNE of Coso Junction, CA	earthquake	0.110000000000000	0.220000000000000		6	reviewed	ci	ci		06	027	01804637	0500000US06027	06027	Inyo	06	26368508430	119088151	06	CA	California
2019/07/10 23:58:59.200	35.672333299999998	-117.489166699999998	4.360000000000001	3.620000000000000	mw	90	21.000000000000000	0.028380000000000	0.130000000000000	ci	ci38525047	2021/12/08 22:34:41.890	13km SW of Searles Valley, CA	earthquake	0.080000000000000	0.160000000000000		4	reviewed	ci	ci		06	071	00277300	0500000US06071	06071	San Bernardino	06	51954895600	117095140	06	CA	California
2019/07/10 22:15:53.250	36.171333300000001	-117.885666700000002	2.050000000000000	3.660000000000000	mlr	21	170.000000000000000	0.059150000000000	0.190000000000000	ci	ci37265580	2020/03/25 21:11:38.544	15km NNE of Coso Junction, CA	earthquake	0.420000000000000	0.230000000000000	0.112000000000000	13	reviewed	ci	ci		06	027	01804637	0500000US06027	06027	Inyo	06	26368508430	119088151	06	CA	California
2019/07/10 22:15:48.260	36.173166700000003	-117.883499999999998	0.980000000000000	3.870000000000000	mw	65	52.000000000000000	0.060120000000000	0.160000000000000	ci	ci38523943	2021/12/08 21:42:13.040	15km NNE of Coso Junction, CA	earthquake	0.120000000000000	0.240000000000000		4	reviewed	ci	ci		06	027	01804637	0500000US06027	06027	Inyo	06	26368508430	119088151	06	CA	California
2019/07/10 20:09:51.950	35.664666699999998	-117.524833299999997	9.190000000000000	4.170000000000000	mw	84	18.000000000000000	0.055770000000000	0.170000000000000	ci	ci38522647	2021/12/08 21:47:27.300	14km ENE of Ridgecrest, CA	earthquake	0.120000000000000	0.250000000000000		4	reviewed	ci	ci		06	071	00277300	0500000US06071	06071	San Bernardino	06	51954895600	117095140	06	CA	California
2019/07/10 18:51:43.830	36.055333300000001	-117.854166699999993	7.760000000000000	3.510000000000000	ml	10	127.000000000000000	0.055840000000000	0.120000000000000	ci	ci37265572	2021/12/08 23:26:24.337	8km E of Coso Junction, CA	earthquake	0.380000000000000	0.710000000000000	0.078000000000000	2	reviewed	ci	ci		06	027	01804637	0500000US06027	06027	Inyo	06	26368508430	119088151	06	CA	California
2019/07/10 18:51:35.250	36.169499999999999	-117.875000000000000	2.270000000000000	3.700000000000000	mw	66	51.000000000000000	0.054320000000000	0.150000000000000	ci	ci38521815	2021/12/08 22:33:50.443	15km NNE of Coso Junction, CA	earthquake	0.110000000000000	0.250000000000000		4	reviewed	ci	ci		06	027	01804637	0500000US06027	06027	Inyo	06	26368508430	119088151	06	CA	California
2019/07/10 18:49:01.420	36.166166699999998	-117.882499999999993	1.120000000000000	4.090000000000000	mw	67	52.000000000000000	0.053400000000000	0.160000000000000	ci	ci38521799	2021/12/08 22:34:39.730	15km NNE of Coso Junction, CA	earthquake	0.120000000000000	0.210000000000000		4	reviewed	ci	ci		06	027	01804637	0500000US06027	06027	Inyo	06	26368508430	119088151	06	CA	California
2019/07/10 15:02:04.290	35.877000000000002	-117.681666699999994	4.860000000000000	3.560000000000000	mw	47	39.000000000000000	0.075170000000000	0.150000000000000	ci	ci38519231	2021/12/01 23:43:02.260	21km ESE of Little Lake, CA	earthquake	0.110000000000000	0.270000000000000		4	reviewed	ci	ci		06	027	01804637	0500000US06027	06027	Inyo	06	26368508430	119088151	06	CA	California
2019/07/10 14:53:06.080	36.045999999999999	-117.859833300000005	1.800000000000000	3.520000000000000	mw	64	52.000000000000000	0.045520000000000	0.160000000000000	ci	ci38519135	2021/12/03 15:30:10.738	8km E of Coso Junction, CA	earthquake	0.110000000000000	0.160000000000000		6	reviewed	ci	ci		06	027	01804637	0500000US06027	06027	Inyo	06	26368508430	119088151	06	CA	California
2019/07/10 12:28:56.960	36.049500000000002	-117.856666700000005	1.910000000000000	4.180000000000000	mw	66	53.000000000000000	0.049840000000000	0.160000000000000	ci	ci38517471	2021/12/14 18:18:25.122	8km E of Coso Junction, CA	earthquake	0.110000000000000	0.160000000000000		6	reviewed	ci	ci		06	027	01804637	0500000US06027	06027	Inyo	06	26368508430	119088151	06	CA	California
2019/07/10 12:00:05.090	35.875833299999996	-117.707666700000004	5.020000000000000	3.810000000000000	mw	71	24.000000000000000	0.081650000000000	0.160000000000000	ci	ci38517119	2021/12/01 23:44:11.820	19km ESE of Little Lake, CA	earthquake	0.090000000000000	0.440000000000000		6	reviewed	ci	ci		06	027	01804637	0500000US06027	06027	Inyo	06	26368508430	119088151	06	CA	California
2019/07/10 07:05:26.260	36.056166699999999	-117.849000000000004	1.870000000000000	3.690000000000000	mw	65	52.000000000000000	0.058830000000000	0.160000000000000	ci	ci38513943	2021/12/01 23:43:09.010	9km E of Coso Junction, CA	earthquake	0.110000000000000	0.180000000000000		6	reviewed	ci	ci		06	027	01804637	0500000US06027	06027	Inyo	06	26368508430	119088151	06	CA	California
2019/07/10 03:42:54.900	35.642666699999999	-117.449333300000006	10.609999999999999	3.610000000000000	mlr	81	24.000000000000000	0.030630000000000	0.140000000000000	ci	ci38511719	2021/12/01 23:43:06.810	14km SSW of Searles Valley, CA	earthquake	0.100000000000000	0.160000000000000	0.253000000000000	50	reviewed	ci	ci		06	071	00277300	0500000US06071	06071	San Bernardino	06	51954895600	117095140	06	CA	California
2019/07/10 01:43:02.630	35.901499999999999	-117.690166700000006	2.400000000000000	3.960000000000000	mw	64	25.000000000000000	0.056450000000000	0.160000000000000	ci	ci38510319	2020/03/23 23:59:30.126	20km ESE of Little Lake, CA	earthquake	0.100000000000000	0.190000000000000		6	reviewed	ci	ci		06	027	01804637	0500000US06027	06027	Inyo	06	26368508430	119088151	06	CA	California
2019/07/10 00:48:17.580	36.057166700000003	-117.847166700000002	1.690000000000000	4.070000000000001	mw	64	51.000000000000000	0.060500000000000	0.160000000000000	ci	ci38509663	2021/12/01 23:44:14.940	9km E of Coso Junction, CA	earthquake	0.120000000000000	0.190000000000000		6	reviewed	ci	ci		06	027	01804637	0500000US06027	06027	Inyo	06	26368508430	119088151	06	CA	California
2019/07/09 17:11:28.660	35.702166699999999	-117.494166699999994	10.550000000000001	3.550000000000000	mw	82	23.000000000000000	0.066400000000000	0.150000000000000	ci	ci38504647	2022/06/16 17:45:44.876	11km SW of Searles Valley, CA	earthquake	0.100000000000000	0.170000000000000		4	reviewed	ci	ci		06	071	00277300	0500000US06071	06071	San Bernardino	06	51954895600	117095140	06	CA	California
2019/07/09 10:21:52.370	35.954333300000002	-117.676833299999998	2.040000000000000	3.540000000000000	mw	66	27.000000000000000	0.022400000000000	0.140000000000000	ci	ci38500135	2021/12/03 01:28:09.230	21km E of Little Lake, CA	earthquake	0.090000000000000	0.140000000000000		4	reviewed	ci	ci		06	027	01804637	0500000US06027	06027	Inyo	06	26368508430	119088151	06	CA	California
2019/07/09 08:17:31.570	35.781999999999996	-117.614333299999998	9.210000000000001	3.580000000000000	mw	75	42.000000000000000	0.016530000000000	0.150000000000000	ci	ci38498615	2021/12/03 01:30:20.950	19km NNE of Ridgecrest, CA	earthquake	0.100000000000000	0.190000000000000		4	reviewed	ci	ci		06	071	00277300	0500000US06071	06071	San Bernardino	06	51954895600	117095140	06	CA	California
2019/07/09 04:02:54.020	35.923499999999997	-117.455166700000007	7.050000000000000	3.560000000000000	mw	61	36.000000000000000	0.119500000000000	0.160000000000000	ci	ci38495767	2020/02/11 01:16:54.506	18km NNW of Searles Valley, CA	earthquake	0.120000000000000	0.470000000000000		4	reviewed	ci	ci		06	027	01804637	0500000US06027	06027	Inyo	06	26368508430	119088151	06	CA	California
2019/07/08 17:53:47.170	35.555000000000000	-117.312333300000006	7.700000000000000	3.810000000000000	mw	84	28.000000000000000	0.052070000000000	0.160000000000000	ci	ci38489751	2021/11/23 22:33:36.840	24km SSE of Trona, CA	earthquake	0.100000000000000	0.290000000000000		6	reviewed	ci	ci		06	071	00277300	0500000US06071	06071	San Bernardino	06	51954895600	117095140	06	CA	California
2019/07/08 17:50:01.470	35.667166700000003	-117.500333299999994	2.430000000000000	3.520000000000000	mw	72	32.000000000000000	0.062450000000000	0.150000000000000	ci	ci38489727	2021/11/23 22:26:55.550	14km SW of Searles Valley, CA	earthquake	0.090000000000000	0.170000000000000		4	reviewed	ci	ci		06	071	00277300	0500000US06071	06071	San Bernardino	06	51954895600	117095140	06	CA	California
2019/07/08 16:04:28.280	35.677999999999997	-117.510333299999999	4.300000000000000	3.830000000000000	mw	79	23.000000000000000	0.066890000000000	0.160000000000000	ci	ci38488719	2022/06/16 17:45:24.940	14km SW of Searles Valley, CA	earthquake	0.100000000000000	0.250000000000000		6	reviewed	ci	ci		06	071	00277300	0500000US06071	06071	San Bernardino	06	51954895600	117095140	06	CA	California
2019/07/08 09:57:10.970	35.654166699999998	-117.461833299999995	9.650000000000000	3.500000000000000	mw	79	24.000000000000000	0.032940000000000	0.150000000000000	ci	ci38485391	2021/11/23 22:25:44.470	14km SSW of Searles Valley, CA	earthquake	0.100000000000000	0.210000000000000		6	reviewed	ci	ci		06	071	00277300	0500000US06071	06071	San Bernardino	06	51954895600	117095140	06	CA	California
2019/07/08 08:20:02.410	36.120833300000001	-117.857500000000002	3.710000000000000	3.900000000000000	mw	68	51.000000000000000	0.003887000000000	0.170000000000000	ci	ci38484631	2021/11/23 22:38:10.600	12km NE of Coso Junction, CA	earthquake	0.120000000000000	0.260000000000000		4	reviewed	ci	ci		06	027	01804637	0500000US06027	06027	Inyo	06	26368508430	119088151	06	CA	California
2019/07/08 07:31:58.400	36.156666700000002	-117.873833300000001	2.630000000000000	3.550000000000000	ml	64	51.000000000000000	0.041920000000000	0.170000000000000	ci	ci38484311	2021/11/23 22:28:06.420	14km NNE of Coso Junction, CA	earthquake	0.120000000000000	0.360000000000000	0.131000000000000	42	reviewed	ci	ci		06	027	01804637	0500000US06027	06027	Inyo	06	26368508430	119088151	06	CA	California
2019/07/08 07:18:34.580	35.549833300000003	-117.376999999999995	2.600000000000000	3.560000000000000	ml	70	27.000000000000000	0.026830000000000	0.170000000000000	ci	ci38484231	2021/11/23 22:31:15.630	24km S of Trona, CA	earthquake	0.130000000000000	0.190000000000000	0.183000000000000	68	reviewed	ci	ci		06	071	00277300	0500000US06071	06071	San Bernardino	06	51954895600	117095140	06	CA	California
2019/07/08 01:37:07.910	35.904499999999999	-117.697833299999999	9.080000000000000	3.500000000000000	ml	25	45.000000000000000	0.057960000000000	0.130000000000000	ci	ci37264764	2021/11/23 22:23:26.505	19km E of Little Lake, CA	earthquake	0.200000000000000	0.450000000000000	0.097000000000000	11	reviewed	ci	ci		06	027	01804637	0500000US06027	06027	Inyo	06	26368508430	119088151	06	CA	California
2019/07/08 01:36:58.300	36.113500000000002	-117.881333299999994	4.970000000000000	3.760000000000000	mw	61	53.000000000000000	0.021820000000000	0.160000000000000	ci	ci38481735	2021/11/23 22:32:25.810	10km NE of Coso Junction, CA	earthquake	0.140000000000000	0.340000000000000		4	reviewed	ci	ci		06	027	01804637	0500000US06027	06027	Inyo	06	26368508430	119088151	06	CA	California
2019/07/07 23:36:56.940	35.830333299999999	-117.668499999999995	4.970000000000000	3.930000000000000	mw	66	22.000000000000000	0.059500000000000	0.150000000000000	ci	ci38480919	2021/11/17 20:57:25.280	23km N of Ridgecrest, CA	earthquake	0.090000000000000	0.220000000000000		4	reviewed	ci	ci		06	027	01804637	0500000US06027	06027	Inyo	06	26368508430	119088151	06	CA	California
2019/07/07 22:33:21.390	35.683000000000000	-117.528999999999996	1.460000000000000	3.520000000000000	ml	66	37.000000000000000	0.052580000000000	0.150000000000000	ci	ci38480447	2020/02/10 22:27:59.830	15km SW of Searles Valley, CA	earthquake	0.110000000000000	0.210000000000000	0.142000000000000	215	reviewed	ci	ci		06	071	00277300	0500000US06071	06071	San Bernardino	06	51954895600	117095140	06	CA	California
2019/07/07 21:15:29.660	35.945833299999997	-117.689833300000004	2.420000000000000	3.790000000000000	mw	61	32.000000000000000	0.032080000000000	0.160000000000000	ci	ci38479967	2020/02/10 22:24:20.024	20km E of Little Lake, CA	earthquake	0.100000000000000	0.180000000000000		4	reviewed	ci	ci		06	027	01804637	0500000US06027	06027	Inyo	06	26368508430	119088151	06	CA	California
2019/07/07 18:50:02.290	35.597666699999998	-117.428333300000006	6.070000000000000	3.590000000000000	mw	69	26.000000000000000	0.029770000000000	0.140000000000000	ci	ci38478703	2021/11/17 21:00:28.080	19km S of Searles Valley, CA	earthquake	0.110000000000000	0.240000000000000		4	reviewed	ci	ci		06	071	00277300	0500000US06071	06071	San Bernardino	06	51954895600	117095140	06	CA	California
2019/07/07 15:48:11.730	35.822499999999998	-117.658333299999995	6.670000000000000	3.560000000000000	ml	63	29.000000000000000	0.049890000000000	0.120000000000000	ci	ci38477303	2019/12/20 23:04:39.141	22km N of Ridgecrest, CA	earthquake	0.090000000000000	0.220000000000000	0.141000000000000	60	reviewed	ci	ci		06	027	01804637	0500000US06027	06027	Inyo	06	26368508430	119088151	06	CA	California
2019/07/07 14:46:40.570	35.913666700000000	-117.710833300000004	2.370000000000000	3.600000000000000	mw	56	36.000000000000000	0.059780000000000	0.150000000000000	ci	ci38476855	2019/12/13 00:59:58.883	18km E of Little Lake, CA	earthquake	0.100000000000000	0.180000000000000		4	reviewed	ci	ci		06	027	01804637	0500000US06027	06027	Inyo	06	26368508430	119088151	06	CA	California
2019/07/07 11:22:16.240	35.805666700000003	-117.593999999999994	10.060000000000000	4.160000000000000	mw	50	43.000000000000000	0.010450000000000	0.160000000000000	ci	ci38475431	2022/10/27 17:48:20.284	18km WNW of Searles Valley, CA	earthquake	0.130000000000000	0.280000000000000		6	reviewed	ci	ci		06	027	01804637	0500000US06027	06027	Inyo	06	26368508430	119088151	06	CA	California
2019/07/07 09:10:01.710	35.931166699999999	-117.703333299999997	2.570000000000000	3.500000000000000	mw	39	47.000000000000000	0.082610000000000	0.130000000000000	ci	ci38474127	2019/12/13 00:40:12.035	18km E of Little Lake, CA	earthquake	0.110000000000000	0.200000000000000		4	reviewed	ci	ci		06	027	01804637	0500000US06027	06027	Inyo	06	26368508430	119088151	06	CA	California
2019/07/07 08:03:25.610	36.085999999999999	-117.850833300000005	1.240000000000000	3.680000000000000	mw	54	51.000000000000000	0.031680000000000	0.150000000000000	ci	ci38473511	2019/12/13 00:15:17.550	10km ENE of Coso Junction, CA	earthquake	0.110000000000000	0.180000000000000		4	reviewed	ci	ci		06	027	01804637	0500000US06027	06027	Inyo	06	26368508430	119088151	06	CA	California
2019/07/07 07:09:38.840	35.616500000000002	-117.438500000000005	3.270000000000000	3.600000000000000	mlr	68	24.000000000000000	0.035620000000000	0.120000000000000	ci	ci38473039	2019/12/12 22:25:55.547	17km S of Searles Valley, CA	earthquake	0.100000000000000	0.240000000000000	0.157000000000000	31	reviewed	ci	ci		06	071	00277300	0500000US06071	06071	San Bernardino	06	51954895600	117095140	06	CA	California
2019/07/07 06:07:06.460	35.666166699999998	-117.524000000000001	9.039999999999999	3.500000000000000	mlr	69	37.000000000000000	0.094100000000000	0.130000000000000	ci	ci38472463	2022/06/16 17:44:49.167	15km ENE of Ridgecrest, CA	earthquake	0.090000000000000	0.270000000000000	0.160000000000000	56	reviewed	ci	ci		06	071	00277300	0500000US06071	06071	San Bernardino	06	51954895600	117095140	06	CA	California
2019/07/07 05:38:15.480	35.768333300000002	-117.578166699999997	10.449999999999999	4.530000000000000	mw	77	44.000000000000000	0.049850000000000	0.160000000000000	ci	ci38472279	2021/11/09 22:57:42.940	16km W of Searles Valley, CA	earthquake	0.120000000000000	0.260000000000000		6	reviewed	ci	ci		06	071	00277300	0500000US06071	06071	San Bernardino	06	51954895600	117095140	06	CA	California
2019/07/07 03:13:12.460	35.749000000000002	-117.595666699999995	10.050000000000001	3.620000000000000	mw	62	43.000000000000000	0.066610000000000	0.150000000000000	ci	ci38470999	2019/12/12 21:49:16.188	16km NNE of Ridgecrest, CA	earthquake	0.110000000000000	0.270000000000000		6	reviewed	ci	ci		06	071	00277300	0500000US06071	06071	San Bernardino	06	51954895600	117095140	06	CA	California
2019/07/07 02:17:01.710	35.603499999999997	-117.466833300000005	2.830000000000000	3.640000000000000	mw	63	40.000000000000000	0.017380000000000	0.140000000000000	ci	ci38470471	2019/12/12 21:29:01.927	19km E of Ridgecrest, CA	earthquake	0.120000000000000	0.270000000000000		7	reviewed	ci	ci		06	071	00277300	0500000US06071	06071	San Bernardino	06	51954895600	117095140	06	CA	California
2019/07/07 02:06:04.700	35.760166699999999	-117.562166700000006	10.750000000000000	3.600000000000000	mw	45	57.000000000000000	0.062460000000000	0.210000000000000	ci	ci38470415	2019/12/12 21:12:26.498	14km W of Searles Valley, CA	earthquake	0.190000000000000	0.400000000000000		4	reviewed	ci	ci		06	071	00277300	0500000US06071	06071	San Bernardino	06	51954895600	117095140	06	CA	California
2019/07/07 01:05:07.130	35.669499999999999	-117.516000000000005	5.050000000000000	3.550000000000000	ml	67	23.000000000000000	0.093700000000000	0.130000000000000	ci	ci38469967	2019/12/20 00:57:33.669	15km SW of Searles Valley, CA	earthquake	0.090000000000000	0.350000000000000	0.150000000000000	64	reviewed	ci	ci		06	071	00277300	0500000US06071	06071	San Bernardino	06	51954895600	117095140	06	CA	California
2019/07/06 23:50:41.990	35.823500000000003	-117.662999999999997	6.510000000000000	4.500000000000000	mw	69	28.000000000000000	0.053790000000000	0.140000000000000	ci	ci38469375	2019/09/26 14:30:48.040	23km N of Ridgecrest, CA	earthquake	0.110000000000000	0.300000000000000		6	reviewed	ci	ci		06	027	01804637	0500000US06027	06027	Inyo	06	26368508430	119088151	06	CA	California
2019/07/06 23:21:34.140	35.700333299999997	-117.508333300000004	9.090000000000000	3.710000000000000	mw	55	37.000000000000000	0.119600000000000	0.140000000000000	ci	ci38469079	2022/06/22 21:38:49.480	12km SW of Searles Valley, CA	earthquake	0.120000000000000	0.340000000000000		6	reviewed	ci	ci		06	071	00277300	0500000US06071	06071	San Bernardino	06	51954895600	117095140	06	CA	California
2019/07/06 21:05:24.590	35.720666700000002	-117.602666700000000	10.820000000000000	3.510000000000000	ml	51	42.000000000000000	0.094960000000000	0.150000000000000	ci	ci38468007	2019/12/12 20:30:20.850	13km NNE of Ridgecrest, CA	earthquake	0.130000000000000	0.270000000000000	0.124000000000000	44	reviewed	ci	ci		06	071	00277300	0500000US06071	06071	San Bernardino	06	51954895600	117095140	06	CA	California
2019/07/06 20:41:30.750	35.692000000000000	-117.513333299999999	2.710000000000000	3.510000000000000	ml	64	38.000000000000000	0.113200000000000	0.140000000000000	ci	ci38467815	2019/12/19 22:08:43.333	13km SW of Searles Valley, CA	earthquake	0.110000000000000	0.300000000000000	0.146000000000000	47	reviewed	ci	ci		06	071	00277300	0500000US06071	06071	San Bernardino	06	51954895600	117095140	06	CA	California
2019/07/06 18:46:26.040	35.654166699999998	-117.464833299999995	1.900000000000000	3.870000000000000	mw	47	64.000000000000000	0.067550000000000	0.130000000000000	ci	ci38466847	2019/12/12 20:12:49.337	14km SSW of Searles Valley, CA	earthquake	0.130000000000000	0.300000000000000		6	reviewed	ci	ci		06	071	00277300	0500000US06071	06071	San Bernardino	06	51954895600	117095140	06	CA	California
2019/07/06 18:36:49.990	35.906999999999996	-117.738333299999994	2.870000000000000	3.720000000000000	mw	58	36.000000000000000	0.077060000000000	0.140000000000000	ci	ci38466775	2019/12/12 19:59:52.415	16km ESE of Little Lake, CA	earthquake	0.090000000000000	0.480000000000000		6	reviewed	ci	ci		06	027	01804637	0500000US06027	06027	Inyo	06	26368508430	119088151	06	CA	California
2019/07/06 18:19:39.620	35.448000000000000	-117.325666699999999	4.540000000000000	3.550000000000000	ml	45	44.000000000000000	0.069260000000000	0.140000000000000	ci	ci38466623	2019/12/10 23:10:49.670	29km ENE of Johannesburg, CA	earthquake	0.150000000000000	0.390000000000000	0.134000000000000	230	reviewed	ci	ci		06	071	00277300	0500000US06071	06071	San Bernardino	06	51954895600	117095140	06	CA	California
2019/07/06 17:59:14.790	35.902166700000002	-117.729500000000002	4.270000000000000	3.960000000000000	mw	59	37.000000000000000	0.078780000000000	0.110000000000000	ci	ci38466495	2021/04/22 17:49:51.671	16km ESE of Little Lake, CA	earthquake	0.080000000000000	0.220000000000000		6	reviewed	ci	ci		06	027	01804637	0500000US06027	06027	Inyo	06	26368508430	119088151	06	CA	California
2019/07/06 17:41:33.190	35.871666699999999	-117.716833300000005	7.740000000000000	3.980000000000000	mw	62	31.000000000000000	0.074090000000000	0.140000000000000	ci	ci38466343	2019/09/26 14:30:45.040	19km ESE of Little Lake, CA	earthquake	0.100000000000000	0.270000000000000		6	reviewed	ci	ci		06	027	01804637	0500000US06027	06027	Inyo	06	26368508430	119088151	06	CA	California
2019/07/06 16:42:05.120	35.878999999999998	-117.712166699999997	4.550000000000000	3.510000000000000	ml	49	37.000000000000000	0.082310000000000	0.130000000000000	ci	ci38465759	2022/09/24 02:05:08.990	19km ESE of Little Lake, CA	earthquake	0.110000000000000	0.260000000000000	0.123000000000000	124	reviewed	ci	ci		06	027	01804637	0500000US06027	06027	Inyo	06	26368508430	119088151	06	CA	California
2019/07/06 16:36:05.820	35.570500000000003	-117.522999999999996	10.050000000000001	4.140000000000000	mw	58	37.000000000000000	0.052070000000000	0.170000000000000	ci	ci38465703	2019/11/19 23:27:35.269	15km ESE of Ridgecrest, CA	earthquake	0.150000000000000	0.350000000000000		6	reviewed	ci	ci		06	071	00277300	0500000US06071	06071	San Bernardino	06	51954895600	117095140	06	CA	California
2019/07/06 15:59:29.290	35.877000000000002	-117.697666699999999	2.330000000000000	3.550000000000000	ml	52	38.000000000000000	0.080490000000000	0.150000000000000	ci	ci38465351	2019/12/12 18:13:06.997	20km ESE of Little Lake, CA	earthquake	0.110000000000000	0.190000000000000	0.178000000000000	26	reviewed	ci	ci		06	027	01804637	0500000US06027	06027	Inyo	06	26368508430	119088151	06	CA	California
2019/07/06 15:45:46.040	36.099333299999998	-117.826999999999998	2.510000000000000	3.580000000000000	mw	50	28.000000000000000	0.028990000000000	0.160000000000000	ci	ci38465239	2019/12/12 18:01:46.407	12km ENE of Coso Junction, CA	earthquake	0.130000000000000	0.230000000000000		6	reviewed	ci	ci		06	027	01804637	0500000US06027	06027	Inyo	06	26368508430	119088151	06	CA	California
2019/07/06 13:55:51.090	35.868000000000002	-117.704999999999998	7.890000000000000	3.540000000000000	mw	55	32.000000000000000	0.076720000000000	0.140000000000000	ci	ci38464047	2019/12/12 17:48:12.657	20km ESE of Little Lake, CA	earthquake	0.110000000000000	0.280000000000000		6	reviewed	ci	ci		06	027	01804637	0500000US06027	06027	Inyo	06	26368508430	119088151	06	CA	California
2019/07/06 13:43:18.740	35.616333300000001	-117.475499999999997	8.800000000000002	3.640000000000000	mw	68	30.000000000000000	0.031680000000000	0.140000000000000	ci	ci38463911	2019/12/12 17:32:35.450	18km SSW of Searles Valley, CA	earthquake	0.110000000000000	0.270000000000000		4	reviewed	ci	ci		06	071	00277300	0500000US06071	06071	San Bernardino	06	51954895600	117095140	06	CA	California
2019/07/06 13:32:59.500	35.676166700000003	-117.487333300000003	1.600000000000000	3.650000000000000	mw	42	47.000000000000000	0.091780000000000	0.140000000000000	ci	ci38463791	2022/08/08 14:35:00.951	13km SW of Searles Valley, CA	earthquake	0.150000000000000	0.350000000000000		7	reviewed	ci	ci		06	071	00277300	0500000US06071	06071	San Bernardino	06	51954895600	117095140	06	CA	California
2019/07/06 13:06:55.260	35.928333299999998	-117.704999999999998	2.370000000000000	4.500000000000000	mw	64	34.000000000000000	0.048440000000000	0.160000000000000	ci	ci38463551	2019/09/26 14:30:42.040	18km E of Little Lake, CA	earthquake	0.120000000000000	0.210000000000000		6	reviewed	ci	ci		06	027	01804637	0500000US06027	06027	Inyo	06	26368508430	119088151	06	CA	California
2019/07/06 12:05:00.770	35.823999999999998	-117.660499999999999	6.320000000000000	3.570000000000000	mlr	38	27.000000000000000	0.051850000000000	0.140000000000000	ci	ci38462839	2020/01/07 01:36:44.810	23km N of Ridgecrest, CA	earthquake	0.140000000000000	0.350000000000000	0.148000000000000	66	reviewed	ci	ci		06	027	01804637	0500000US06027	06027	Inyo	06	26368508430	119088151	06	CA	California
2019/07/06 11:53:08.090	35.895333299999997	-117.733666700000001	2.100000000000000	4.120000000000000	mw	53	35.000000000000000	0.085570000000000	0.140000000000000	ci	ci38462679	2019/09/26 14:30:41.040	16km ESE of Little Lake, CA	earthquake	0.110000000000000	0.190000000000000		6	reviewed	ci	ci		06	027	01804637	0500000US06027	06027	Inyo	06	26368508430	119088151	06	CA	California
2019/07/06 11:15:20.710	35.646000000000001	-117.465666700000000	-0.130000000000000	3.680000000000000	mw	37	66.000000000000000	0.059440000000000	0.160000000000000	ci	ci38462175	2019/12/11 21:10:06.991	15km SSW of Searles Valley, CA	earthquake	0.160000000000000	0.290000000000000		4	reviewed	ci	ci		06	071	00277300	0500000US06071	06071	San Bernardino	06	51954895600	117095140	06	CA	California
2019/07/06 11:06:43.350	35.794833300000001	-117.620999999999995	4.820000000000000	3.840000000000000	mw	62	42.000000000000000	0.028280000000000	0.150000000000000	ci	ci38462063	2019/12/11 20:58:04.777	20km W of Searles Valley, CA	earthquake	0.100000000000000	0.250000000000000		6	reviewed	ci	ci		06	071	00277300	0500000US06071	06071	San Bernardino	06	51954895600	117095140	06	CA	California
2019/07/06 10:48:24.460	35.578499999999998	-117.372000000000000	5.600000000000000	4.040000000000000	mw	58	27.000000000000000	0.053780000000000	0.140000000000000	ci	ci38461879	2021/01/26 21:48:24.725	21km S of Trona, CA	earthquake	0.140000000000000	0.360000000000000		6	reviewed	ci	ci		06	071	00277300	0500000US06071	06071	San Bernardino	06	51954895600	117095140	06	CA	California
2019/07/06 10:37:27.560	35.574500000000000	-117.352833300000000	2.850000000000000	3.820000000000000	mw	36	35.000000000000000	0.050350000000000	0.160000000000000	ci	ci38461735	2019/12/11 20:31:15.227	21km S of Trona, CA	earthquake	0.170000000000000	0.240000000000000		4	reviewed	ci	ci		06	071	00277300	0500000US06071	06071	San Bernardino	06	51954895600	117095140	06	CA	California
2019/07/06 10:31:43.930	35.648666700000000	-117.454666700000004	3.970000000000000	3.510000000000000	mlr	38	66.000000000000000	0.062330000000000	0.140000000000000	ci	ci38461655	2019/11/15 00:04:48.455	14km SSW of Searles Valley, CA	earthquake	0.160000000000000	0.440000000000000	0.153000000000000	64	reviewed	ci	ci		06	071	00277300	0500000US06071	06071	San Bernardino	06	51954895600	117095140	06	CA	California
2019/07/06 10:09:18.110	35.575499999999998	-117.517666700000007	10.359999999999999	3.520000000000000	ml	52	35.000000000000000	0.046530000000000	0.160000000000000	ci	ci38461447	2019/12/11 20:19:41.481	15km ESE of Ridgecrest, CA	earthquake	0.130000000000000	0.290000000000000	0.198000000000000	40	reviewed	ci	ci		06	071	00277300	0500000US06071	06071	San Bernardino	06	51954895600	117095140	06	CA	California
2019/07/06 09:59:26.600	35.883000000000003	-117.710499999999996	7.280000000000000	3.750000000000000	mw	57	38.000000000000000	0.086430000000000	0.150000000000000	ci	ci38461311	2019/12/11 19:04:55.067	19km ESE of Little Lake, CA	earthquake	0.110000000000000	0.340000000000000		6	reviewed	ci	ci		06	027	01804637	0500000US06027	06027	Inyo	06	26368508430	119088151	06	CA	California
2019/07/06 09:34:27.830	35.887166700000002	-117.713333300000002	7.690000000000000	3.510000000000000	mlr	20	52.000000000000000	0.079270000000000	0.100000000000000	ci	ci38461007	2019/12/10 23:00:15.805	18km ESE of Little Lake, CA	earthquake	0.160000000000000	0.430000000000000	0.177000000000000	13	reviewed	ci	ci		06	027	01804637	0500000US06027	06027	Inyo	06	26368508430	119088151	06	CA	California
2019/07/06 09:33:59.740	35.895333299999997	-117.723500000000001	4.910000000000000	3.600000000000000	mlr	37	37.000000000000000	0.092890000000000	0.180000000000000	ci	ci38460999	2019/12/10 22:53:45.513	17km ESE of Little Lake, CA	earthquake	0.170000000000000	0.550000000000000	0.219000000000000	30	reviewed	ci	ci		06	027	01804637	0500000US06027	06027	Inyo	06	26368508430	119088151	06	CA	California
2019/07/06 09:30:41.240	35.909833300000003	-117.732333299999993	4.150000000000001	4.490000000000000	mw	64	36.000000000000000	0.076600000000000	0.130000000000000	ci	ci38460983	2019/09/26 14:30:38.040	16km E of Little Lake, CA	earthquake	0.090000000000000	0.240000000000000		6	reviewed	ci	ci		06	027	01804637	0500000US06027	06027	Inyo	06	26368508430	119088151	06	CA	California
2019/07/06 09:29:20.970	35.881166700000001	-117.717500000000001	5.500000000000000	4.410000000000000	mlr	59	35.000000000000000	0.082040000000000	0.150000000000000	ci	ci38460975	2020/03/11 00:32:36.775	18km ESE of Little Lake, CA	earthquake	0.110000000000000	0.400000000000000	0.246000000000000	35	reviewed	ci	ci		06	027	01804637	0500000US06027	06027	Inyo	06	26368508430	119088151	06	CA	California
2019/07/06 09:28:41.790	35.887000000000000	-117.716833300000005	4.780000000000000	4.240000000000000	mlr	25	64.000000000000000	0.081260000000000	0.160000000000000	ci	ci37258076	2020/03/10 22:18:04.083	18km ESE of Little Lake, CA	earthquake	0.190000000000000	0.450000000000000	0.119000000000000	14	reviewed	ci	ci		06	027	01804637	0500000US06027	06027	Inyo	06	26368508430	119088151	06	CA	California
2019/07/06 09:28:28.980	35.898000000000003	-117.727166699999998	3.950000000000000	4.890000000000000	mw	67	37.000000000000000	0.089600000000000	0.160000000000000	ci	ci38460967	2019/09/26 14:30:38.040	17km ESE of Little Lake, CA	earthquake	0.130000000000000	0.380000000000000		6	reviewed	ci	ci		06	027	01804637	0500000US06027	06027	Inyo	06	26368508430	119088151	06	CA	California
2019/07/06 09:27:08.460	35.618333300000003	-117.583666699999995	10.779999999999999	3.510000000000000	ml	34	66.000000000000000	0.104000000000000	0.140000000000000	ci	ci38460951	2019/12/11 18:16:39.085	8km E of Ridgecrest, CA	earthquake	0.160000000000000	0.350000000000000	0.146000000000000	17	reviewed	ci	ci		06	071	00277300	0500000US06071	06071	San Bernardino	06	51954895600	117095140	06	CA	California
2019/07/06 09:24:23.070	35.801499999999997	-117.641000000000005	1.200000000000000	3.590000000000000	mw	36	53.000000000000000	0.038100000000000	0.220000000000000	ci	ci38460927	2020/03/10 22:12:11.674	20km N of Ridgecrest, CA	earthquake	0.220000000000000	0.390000000000000		4	reviewed	ci	ci		06	027	01804637	0500000US06027	06027	Inyo	06	26368508430	119088151	06	CA	California
2019/07/06 08:59:57.510	35.549833300000003	-117.385499999999993	3.710000000000000	3.960000000000000	mw	34	71.000000000000000	0.030150000000000	0.170000000000000	ci	ci38460639	2019/09/26 14:30:47.040	24km S of Trona, CA	earthquake	0.220000000000000	0.560000000000000		4	reviewed	ci	ci		06	071	00277300	0500000US06071	06071	San Bernardino	06	51954895600	117095140	06	CA	California
2019/07/06 08:59:55.720	35.602166699999998	-117.387833299999997	6.720000000000000	3.600000000000000	mlr	27	73.000000000000000	0.062590000000000	0.120000000000000	ci	ci38460631	2020/04/22 17:04:19.237	18km S of Trona, CA	earthquake	0.260000000000000	0.570000000000000	0.203000000000000	3	reviewed	ci	ci		06	071	00277300	0500000US06071	06071	San Bernardino	06	51954895600	117095140	06	CA	California
2019/07/06 08:32:57.550	35.639000000000003	-117.491333299999994	3.140000000000000	4.560000000000000	mw	83	24.000000000000000	0.057510000000000	0.150000000000000	ci	ci38460311	2019/09/26 14:30:37.040	16km SSW of Searles Valley, CA	earthquake	0.110000000000000	0.270000000000000		6	reviewed	ci	ci		06	071	00277300	0500000US06071	06071	San Bernardino	06	51954895600	117095140	06	CA	California
2019/07/06 08:28:33.770	35.631833299999997	-117.410499999999999	3.150000000000000	3.590000000000000	mlr	52	26.000000000000000	0.061810000000000	0.150000000000000	ci	ci38460255	2019/12/11 01:30:02.651	15km S of Trona, CA	earthquake	0.130000000000000	0.430000000000000	0.163000000000000	179	reviewed	ci	ci		06	071	00277300	0500000US06071	06071	San Bernardino	06	51954895600	117095140	06	CA	California
2019/07/06 08:26:52.560	35.896500000000003	-117.730666700000000	4.980000000000000	3.530000000000000	ml	29	36.000000000000000	0.088170000000000	0.100000000000000	ci	ci37264140	2020/03/10 21:13:46.522	16km ESE of Little Lake, CA	earthquake	0.120000000000000	0.500000000000000	0.152000000000000	15	reviewed	ci	ci		06	027	01804637	0500000US06027	06027	Inyo	06	26368508430	119088151	06	CA	California
2019/07/06 08:10:50.100	35.913499999999999	-117.719166700000002	2.670000000000000	3.620000000000000	mw	50	36.000000000000000	0.065540000000000	0.130000000000000	ci	ci38460039	2020/03/10 21:03:41.160	17km E of Little Lake, CA	earthquake	0.110000000000000	0.220000000000000		4	reviewed	ci	ci		06	027	01804637	0500000US06027	06027	Inyo	06	26368508430	119088151	06	CA	California
2019/07/06 07:56:03.660	35.674666700000003	-117.474999999999994	2.000000000000000	3.550000000000000	mlr	53	38.000000000000000	0.088590000000000	0.170000000000000	ci	ci38459895	2019/11/05 23:18:09.824	12km SSW of Searles Valley, CA	earthquake	0.130000000000000	0.330000000000000	0.178000000000000	30	reviewed	ci	ci		06	071	00277300	0500000US06071	06071	San Bernardino	06	51954895600	117095140	06	CA	California
2019/07/06 07:54:46.580	35.705166699999999	-117.557666699999999	8.490000000000000	3.870000000000000	mlr	66	43.000000000000000	0.115000000000000	0.140000000000000	ci	ci38459887	2019/11/05 22:58:47.605	14km NE of Ridgecrest, CA	earthquake	0.110000000000000	0.380000000000000	0.156000000000000	33	reviewed	ci	ci		06	071	00277300	0500000US06071	06071	San Bernardino	06	51954895600	117095140	06	CA	California
2019/07/06 07:52:24.520	35.884833299999997	-117.728999999999999	5.540000000000000	3.730000000000000	mlr	45	34.000000000000000	0.081500000000000	0.160000000000000	ci	ci38459863	2019/11/05 01:07:39.449	17km ESE of Little Lake, CA	earthquake	0.130000000000000	0.480000000000000	0.184000000000000	32	reviewed	ci	ci		06	027	01804637	0500000US06027	06027	Inyo	06	26368508430	119088151	06	CA	California
2019/07/06 07:31:14.490	35.704333300000002	-117.504999999999995	2.010000000000000	3.620000000000000	mlr	52	46.000000000000000	0.122600000000000	0.170000000000000	ci	ci38459599	2019/10/30 22:00:17.534	12km SW of Searles Valley, CA	earthquake	0.140000000000000	0.340000000000000	0.156000000000000	44	reviewed	ci	ci		06	071	00277300	0500000US06071	06071	San Bernardino	06	51954895600	117095140	06	CA	California
2019/07/06 07:16:03.150	35.924333300000001	-117.748000000000005	2.330000000000000	3.750000000000000	mlr	36	44.000000000000000	0.061840000000000	0.220000000000000	ci	ci37233156	2019/10/25 23:51:20.913	14km E of Little Lake, CA	earthquake	0.230000000000000	0.320000000000000	0.147000000000000	162	reviewed	ci	ci		06	027	01804637	0500000US06027	06027	Inyo	06	26368508430	119088151	06	CA	California
2019/07/06 07:05:21.030	35.889166699999997	-117.730666700000000	5.960000000000000	3.560000000000000	mlr	26	39.000000000000000	0.085100000000000	0.110000000000000	ci	ci38459335	2019/10/23 22:00:02.917	17km ESE of Little Lake, CA	earthquake	0.130000000000000	0.390000000000000	0.117000000000000	21	reviewed	ci	ci		06	027	01804637	0500000US06027	06027	Inyo	06	26368508430	119088151	06	CA	California
2019/07/06 07:04:42.040	35.890000000000001	-117.731499999999997	4.800000000000000	3.880000000000000	mlr	57	35.000000000000000	0.085670000000000	0.150000000000000	ci	ci38459327	2022/06/19 00:29:42.603	17km ESE of Little Lake, CA	earthquake	0.110000000000000	0.270000000000000	0.170000000000000	38	reviewed	ci	ci		06	027	01804637	0500000US06027	06027	Inyo	06	26368508430	119088151	06	CA	California
2019/07/06 06:52:25.970	35.560166700000003	-117.398333300000004	3.760000000000000	3.770000000000000	mlr	60	26.000000000000000	0.044660000000000	0.150000000000000	ci	ci38459207	2019/10/18 21:44:29.920	23km S of Trona, CA	earthquake	0.130000000000000	0.290000000000000	0.220000000000000	44	reviewed	ci	ci		06	071	00277300	0500000US06071	06071	San Bernardino	06	51954895600	117095140	06	CA	California
2019/07/06 06:47:10.840	35.866166700000001	-117.646666699999997	6.770000000000000	3.570000000000000	mlr	21	109.000000000000000	0.064240000000000	0.230000000000000	ci	ci38459135	2019/10/17 21:54:01.552	24km WNW of Searles Valley, CA	earthquake	0.360000000000000	0.820000000000000	0.131000000000000	160	reviewed	ci	ci		06	027	01804637	0500000US06027	06027	Inyo	06	26368508430	119088151	06	CA	California
2019/07/06 06:41:15.060	35.804166700000003	-117.637833299999997	7.510000000000000	3.900000000000000	mlr	63	42.000000000000000	0.034750000000000	0.160000000000000	ci	ci38459047	2019/10/16 22:16:13.422	21km N of Ridgecrest, CA	earthquake	0.110000000000000	0.300000000000000	0.124000000000000	43	reviewed	ci	ci		06	027	01804637	0500000US06027	06027	Inyo	06	26368508430	119088151	06	CA	California
2019/07/06 06:34:47.410	35.892666699999999	-117.724833300000000	8.170000000000000	4.050000000000000	mlr	58	36.000000000000000	0.090010000000000	0.140000000000000	ci	ci38458999	2019/09/26 14:30:33.040	17km ESE of Little Lake, CA	earthquake	0.100000000000000	0.280000000000000	0.132000000000000	40	reviewed	ci	ci		06	027	01804637	0500000US06027	06027	Inyo	06	26368508430	119088151	06	CA	California
2019/07/06 06:31:55.320	35.889333299999997	-117.722666700000005	4.650000000000000	3.550000000000000	ml	41	36.000000000000000	0.087590000000000	0.160000000000000	ci	ci38458967	2019/10/14 21:49:10.614	17km ESE of Little Lake, CA	earthquake	0.140000000000000	0.330000000000000	0.163000000000000	31	reviewed	ci	ci		06	027	01804637	0500000US06027	06027	Inyo	06	26368508430	119088151	06	CA	California
2019/07/06 06:31:00.730	35.878500000000003	-117.686833300000004	4.300000000000000	3.720000000000000	mlr	46	40.000000000000000	0.075310000000000	0.170000000000000	ci	ci38458951	2019/10/14 21:23:35.810	21km ESE of Little Lake, CA	earthquake	0.130000000000000	0.320000000000000	0.150000000000000	44	reviewed	ci	ci		06	027	01804637	0500000US06027	06027	Inyo	06	26368508430	119088151	06	CA	California
2019/07/06 06:18:11.250	35.919166699999998	-117.683999999999997	8.980000000000000	3.550000000000000	ml	26	51.000000000000000	0.068800000000000	0.200000000000000	ci	ci38458815	2019/10/10 21:37:41.555	20km E of Little Lake, CA	earthquake	0.240000000000000	0.660000000000000	0.144000000000000	21	reviewed	ci	ci		06	027	01804637	0500000US06027	06027	Inyo	06	26368508430	119088151	06	CA	California
2019/07/06 06:12:52.000	35.581333299999997	-117.375166699999994	5.450000000000000	4.270000000000000	mlr	55	42.000000000000000	0.056920000000000	0.150000000000000	ci	ci38458759	2019/10/09 00:37:30.144	20km S of Trona, CA	earthquake	0.150000000000000	0.430000000000000	0.190000000000000	25	reviewed	ci	ci		06	071	00277300	0500000US06071	06071	San Bernardino	06	51954895600	117095140	06	CA	California
2019/07/06 06:07:08.680	35.577166699999999	-117.363500000000002	3.810000000000000	3.530000000000000	ml	48	51.000000000000000	0.052110000000000	0.160000000000000	ci	ci38458719	2019/10/07 23:52:33.852	21km S of Trona, CA	earthquake	0.140000000000000	0.310000000000000	0.137000000000000	37	reviewed	ci	ci		06	071	00277300	0500000US06071	06071	San Bernardino	06	51954895600	117095140	06	CA	California
2019/07/06 06:01:51.800	35.911000000000001	-117.738500000000002	4.990000000000000	4.630000000000000	mw	67	36.000000000000000	0.074820000000000	0.140000000000000	ci	ci38458679	2019/11/15 18:54:44.787	15km E of Little Lake, CA	earthquake	0.090000000000000	0.400000000000000		4	reviewed	ci	ci		06	027	01804637	0500000US06027	06027	Inyo	06	26368508430	119088151	06	CA	California
2019/07/06 06:00:57.770	35.553500000000000	-117.346500000000006	4.310000000000000	3.500000000000000	ml	33	87.000000000000000	0.032060000000000	0.170000000000000	ci	ci38458671	2019/10/04 23:57:14.460	24km S of Trona, CA	earthquake	0.210000000000000	0.320000000000000	0.191000000000000	46	reviewed	ci	ci		06	071	00277300	0500000US06071	06071	San Bernardino	06	51954895600	117095140	06	CA	California
2019/07/06 05:59:44.190	35.737666699999998	-117.573999999999998	3.120000000000000	3.570000000000000	mlr	26	85.000000000000000	0.080220000000000	0.170000000000000	ci	ci38458663	2019/10/04 22:49:37.472	16km WSW of Searles Valley, CA	earthquake	0.210000000000000	0.490000000000000	0.197000000000000	33	reviewed	ci	ci		06	071	00277300	0500000US06071	06071	San Bernardino	06	51954895600	117095140	06	CA	California
2019/07/06 05:58:17.570	35.932333300000003	-117.691666699999999	1.860000000000000	4.150000000000001	mlr	42	34.000000000000000	0.073090000000000	0.170000000000000	ci	ci38458655	2019/09/26 14:30:32.040	19km E of Little Lake, CA	earthquake	0.150000000000000	0.270000000000000	0.216000000000000	25	reviewed	ci	ci		06	027	01804637	0500000US06027	06027	Inyo	06	26368508430	119088151	06	CA	California
2019/07/06 05:52:05.350	35.605833300000000	-117.403000000000006	5.350000000000000	3.620000000000000	mlr	40	32.000000000000000	0.051960000000000	0.140000000000000	ci	ci38458575	2019/10/04 18:13:52.853	18km S of Trona, CA	earthquake	0.160000000000000	0.360000000000000	0.212000000000000	49	reviewed	ci	ci		06	071	00277300	0500000US06071	06071	San Bernardino	06	51954895600	117095140	06	CA	California
2019/07/06 05:41:48.390	35.777166700000002	-117.557333299999996	10.900000000000000	3.780000000000000	mlr	34	56.000000000000000	0.050480000000000	0.150000000000000	ci	ci37227380	2019/10/01 22:21:40.332	14km W of Searles Valley, CA	earthquake	0.190000000000000	0.310000000000000	0.167000000000000	38	reviewed	ci	ci		06	071	00277300	0500000US06071	06071	San Bernardino	06	51954895600	117095140	06	CA	California
2019/07/06 05:41:36.030	35.558666700000003	-117.418999999999997	8.890000000000002	3.660000000000000	mlr	10	136.000000000000000	0.044850000000000	0.090000000000000	ci	ci37227372	2019/10/01 22:16:19.545	23km S of Trona, CA	earthquake	0.290000000000000	0.290000000000000	0.049000000000000	4	reviewed	ci	ci		06	071	00277300	0500000US06071	06071	San Bernardino	06	51954895600	117095140	06	CA	California
2019/07/06 05:41:32.240	35.783833299999998	-117.604166699999993	2.950000000000000	3.560000000000000	mlr	32	64.000000000000000	0.032300000000000	0.120000000000000	ci	ci38458503	2019/10/01 22:20:14.482	18km W of Searles Valley, CA	earthquake	0.170000000000000	0.240000000000000	0.122000000000000	16	reviewed	ci	ci		06	071	00277300	0500000US06071	06071	San Bernardino	06	51954895600	117095140	06	CA	California
2019/07/06 05:32:59.940	35.844166700000002	-117.679666699999999	7.730000000000000	3.610000000000000	mlr	44	32.000000000000000	0.072540000000000	0.180000000000000	ci	ci38458439	2019/09/30 19:18:51.668	23km ESE of Little Lake, CA	earthquake	0.160000000000000	0.470000000000000	0.168000000000000	30	reviewed	ci	ci		06	027	01804637	0500000US06027	06027	Inyo	06	26368508430	119088151	06	CA	California
2019/07/06 05:25:36.710	35.733166699999998	-117.561000000000007	6.770000000000000	3.500000000000000	ml	16	87.000000000000000	0.087580000000000	0.090000000000000	ci	ci37227020	2019/09/26 20:29:26.932	15km WSW of Searles Valley, CA	earthquake	0.250000000000000	0.430000000000000	0.175000000000000	5	reviewed	ci	ci		06	071	00277300	0500000US06071	06071	San Bernardino	06	51954895600	117095140	06	CA	California
2019/07/06 05:25:04.870	35.832999999999998	-117.677499999999995	3.430000000000000	4.290000000000000	mlr	72	23.000000000000000	0.067250000000000	0.140000000000000	ci	ci38458375	2022/06/21 05:28:58.225	24km N of Ridgecrest, CA	earthquake	0.090000000000000	0.300000000000000	0.128000000000000	189	reviewed	ci	ci		06	027	01804637	0500000US06027	06027	Inyo	06	26368508430	119088151	06	CA	California
2019/07/06 05:15:37.240	35.912833300000003	-117.744833299999996	8.560000000000000	3.520000000000000	ml	36	35.000000000000000	0.069480000000000	0.180000000000000	ci	ci38458295	2019/09/26 14:30:30.040	15km E of Little Lake, CA	earthquake	0.170000000000000	0.430000000000000	0.134000000000000	23	reviewed	ci	ci		06	027	01804637	0500000US06027	06027	Inyo	06	26368508430	119088151	06	CA	California
2019/07/06 05:13:14.990	35.875500000000002	-117.660833299999993	7.140000000000000	3.970000000000000	mlr	56	41.000000000000000	0.076900000000000	0.140000000000000	ci	ci38458263	2022/09/24 01:28:44.618	23km ESE of Little Lake, CA	earthquake	0.110000000000000	0.330000000000000	0.124000000000000	35	reviewed	ci	ci		06	027	01804637	0500000US06027	06027	Inyo	06	26368508430	119088151	06	CA	California
2019/07/06 05:10:09.260	35.891833300000002	-117.721833300000000	4.020000000000000	3.510000000000000	ml	28	40.000000000000000	0.090160000000000	0.130000000000000	ci	ci37427437	2019/09/17 20:37:31.285	17km ESE of Little Lake, CA	earthquake	0.160000000000000	0.400000000000000	0.136000000000000	83	reviewed	ci	ci		06	027	01804637	0500000US06027	06027	Inyo	06	26368508430	119088151	06	CA	California
2019/07/06 05:08:11.260	35.716999999999999	-117.563666699999999	7.990000000000000	3.670000000000000	mlr	65	36.000000000000000	0.102300000000000	0.140000000000000	ci	ci38458215	2022/09/24 01:27:34.291	15km NE of Ridgecrest, CA	earthquake	0.100000000000000	0.370000000000000	0.123000000000000	53	reviewed	ci	ci		06	071	00277300	0500000US06071	06071	San Bernardino	06	51954895600	117095140	06	CA	California
2019/07/06 05:04:23.380	35.880666699999999	-117.697833299999999	5.670000000000000	3.610000000000000	mlr	16	74.000000000000000	0.095430000000000	0.160000000000000	ci	ci37427253	2019/09/14 00:20:10.916	20km ESE of Little Lake, CA	earthquake	0.280000000000000	0.990000000000000	0.031000000000000	9	reviewed	ci	ci		06	027	01804637	0500000US06027	06027	Inyo	06	26368508430	119088151	06	CA	California
2019/07/06 05:04:19.720	35.879333299999999	-117.694833299999999	7.370000000000000	3.630000000000000	mlr	49	40.000000000000000	0.090700000000000	0.130000000000000	ci	ci38458175	2019/09/26 14:30:30.040	20km ESE of Little Lake, CA	earthquake	0.100000000000000	0.340000000000000	0.177000000000000	24	reviewed	ci	ci		06	027	01804637	0500000US06027	06027	Inyo	06	26368508430	119088151	06	CA	California
2019/07/06 05:03:07.180	35.892499999999998	-117.712666700000000	2.430000000000000	3.510000000000000	ml	33	38.000000000000000	0.093890000000000	0.120000000000000	ci	ci37427213	2019/09/13 22:24:50.580	18km ESE of Little Lake, CA	earthquake	0.110000000000000	0.190000000000000	0.118000000000000	147	reviewed	ci	ci		06	027	01804637	0500000US06027	06027	Inyo	06	26368508430	119088151	06	CA	California
2019/07/06 04:58:36.690	35.707333300000002	-117.570666700000004	2.900000000000000	4.030000000000000	mlr	52	43.000000000000000	0.110400000000000	0.150000000000000	ci	ci38458143	2019/11/15 18:43:19.009	14km NE of Ridgecrest, CA	earthquake	0.120000000000000	0.330000000000000	0.176000000000000	48	reviewed	ci	ci		06	071	00277300	0500000US06071	06071	San Bernardino	06	51954895600	117095140	06	CA	California
2019/07/06 04:53:45.340	35.592166700000000	-117.527500000000003	9.900000000000000	3.660000000000000	mlr	11	144.000000000000000	0.053520000000000	0.150000000000000	ci	ci37225436	2019/09/12 00:30:24.674	14km ESE of Ridgecrest, CA	earthquake	0.770000000000000	0.470000000000000	0.180000000000000	4	reviewed	ci	ci		06	071	00277300	0500000US06071	06071	San Bernardino	06	51954895600	117095140	06	CA	California
2019/07/06 04:53:41.990	35.875000000000000	-117.659499999999994	6.860000000000000	3.980000000000000	mlr	49	41.000000000000000	0.076620000000000	0.150000000000000	ci	ci38458087	2019/09/26 14:30:29.040	23km ESE of Little Lake, CA	earthquake	0.120000000000000	0.270000000000000	0.102000000000000	34	reviewed	ci	ci		06	027	01804637	0500000US06027	06027	Inyo	06	26368508430	119088151	06	CA	California
2019/07/06 04:53:03.960	35.896666699999997	-117.735333299999994	6.770000000000000	3.540000000000000	ml	17	54.000000000000000	0.085070000000000	0.090000000000000	ci	ci37225428	2019/09/11 20:56:05.084	16km ESE of Little Lake, CA	earthquake	0.170000000000000	0.320000000000000	0.132000000000000	11	reviewed	ci	ci		06	027	01804637	0500000US06027	06027	Inyo	06	26368508430	119088151	06	CA	California
2019/07/06 04:52:17.710	35.877333299999997	-117.694500000000005	3.320000000000000	4.470000000000000	mlr	62	39.000000000000000	0.089330000000000	0.170000000000000	ci	ci38458079	2019/09/26 14:30:29.040	20km ESE of Little Lake, CA	earthquake	0.110000000000000	0.370000000000000	0.199000000000000	38	reviewed	ci	ci		06	027	01804637	0500000US06027	06027	Inyo	06	26368508430	119088151	06	CA	California
2019/07/06 04:52:04.010	35.889499999999998	-117.732333299999993	5.370000000000000	3.540000000000000	mlr	33	34.000000000000000	0.084990000000000	0.130000000000000	ci	ci38458071	2019/12/06 04:27:18.990	17km ESE of Little Lake, CA	earthquake	0.130000000000000	0.520000000000000	0.188000000000000	24	reviewed	ci	ci		06	027	01804637	0500000US06027	06027	Inyo	06	26368508430	119088151	06	CA	California
2019/07/06 04:50:16.120	35.896000000000001	-117.731999999999999	7.180000000000000	3.720000000000000	mlr	26	51.000000000000000	0.087610000000000	0.160000000000000	ci	ci37225228	2019/09/26 14:31:14.040	16km ESE of Little Lake, CA	earthquake	0.190000000000000	0.770000000000000	0.146000000000000	23	reviewed	ci	ci		06	027	01804637	0500000US06027	06027	Inyo	06	26368508430	119088151	06	CA	California
2019/07/06 04:50:11.880	35.892000000000003	-117.728833300000005	5.640000000000000	3.510000000000000	mlr	12	109.000000000000000	0.088260000000000	0.100000000000000	ci	ci37263764	2020/03/06 01:15:14.793	17km ESE of Little Lake, CA	earthquake	0.240000000000000	1.070000000000000	0.135000000000000	6	reviewed	ci	ci		06	027	01804637	0500000US06027	06027	Inyo	06	26368508430	119088151	06	CA	California
2019/07/06 04:50:04.100	35.790666700000003	-117.613333299999994	7.190000000000000	3.680000000000000	mlr	25	73.000000000000000	0.028130000000000	0.150000000000000	ci	ci37225220	2019/09/26 14:30:29.040	19km W of Searles Valley, CA	earthquake	0.230000000000000	0.310000000000000	0.089000000000000	22	reviewed	ci	ci		06	071	00277300	0500000US06071	06071	San Bernardino	06	51954895600	117095140	06	CA	California
2019/07/06 04:49:42.550	35.881500000000003	-117.730166699999998	8.060000000000000	3.710000000000000	mlr	50	33.000000000000000	0.078060000000000	0.140000000000000	ci	ci38458063	2019/09/26 14:30:29.040	17km ESE of Little Lake, CA	earthquake	0.110000000000000	0.320000000000000	0.147000000000000	33	reviewed	ci	ci		06	027	01804637	0500000US06027	06027	Inyo	06	26368508430	119088151	06	CA	California
2019/07/06 04:45:36.470	35.905166700000002	-117.724166699999998	4.510000000000000	3.560000000000000	ml	50	36.000000000000000	0.073520000000000	0.130000000000000	ci	ci38458031	2019/09/26 14:30:28.040	17km ESE of Little Lake, CA	earthquake	0.100000000000000	0.230000000000000	0.106000000000000	28	reviewed	ci	ci		06	027	01804637	0500000US06027	06027	Inyo	06	26368508430	119088151	06	CA	California
2019/07/06 04:41:03.050	35.899333300000002	-117.724833300000000	5.620000000000000	3.610000000000000	mlr	27	59.000000000000000	0.090420000000000	0.100000000000000	ci	ci38457991	2019/09/09 21:55:41.988	17km ESE of Little Lake, CA	earthquake	0.140000000000000	0.430000000000000	0.106000000000000	19	reviewed	ci	ci		06	027	01804637	0500000US06027	06027	Inyo	06	26368508430	119088151	06	CA	California
2019/07/06 04:40:15.980	35.642833299999999	-117.445666700000004	2.880000000000000	4.240000000000000	mlr	43	67.000000000000000	0.057800000000000	0.150000000000000	ci	ci38457983	2019/09/26 14:30:27.040	14km SSW of Searles Valley, CA	earthquake	0.150000000000000	0.280000000000000	0.160000000000000	29	reviewed	ci	ci		06	071	00277300	0500000US06071	06071	San Bernardino	06	51954895600	117095140	06	CA	California
2019/07/06 04:38:08.610	35.632666700000001	-117.433999999999997	6.260000000000000	3.590000000000000	mlr	33	74.000000000000000	0.051480000000000	0.150000000000000	ci	ci37263724	2020/03/05 21:54:11.681	15km S of Searles Valley, CA	earthquake	0.170000000000000	0.410000000000000	0.184000000000000	19	reviewed	ci	ci		06	071	00277300	0500000US06071	06071	San Bernardino	06	51954895600	117095140	06	CA	California
2019/07/06 04:37:13.570	35.909999999999997	-117.745333299999999	8.010000000000000	4.330000000000000	mlr	24	48.000000000000000	0.070670000000000	0.110000000000000	ci	ci37224964	2019/09/09 19:30:50.611	15km ESE of Little Lake, CA	earthquake	0.160000000000000	0.400000000000000	0.109000000000000	13	reviewed	ci	ci		06	027	01804637	0500000US06027	06027	Inyo	06	26368508430	119088151	06	CA	California
2019/07/06 04:36:55.310	35.899999999999999	-117.737666700000005	1.900000000000000	4.850000000000000	mw	62	35.000000000000000	0.081530000000000	0.170000000000000	ci	ci38457967	2020/03/05 21:00:31.509	16km ESE of Little Lake, CA	earthquake	0.130000000000000	0.210000000000000		5	reviewed	ci	ci		06	027	01804637	0500000US06027	06027	Inyo	06	26368508430	119088151	06	CA	California
2019/07/06 04:36:50.230	35.868833299999999	-117.706666700000000	2.760000000000000	3.800000000000000	mlr	29	34.000000000000000	0.076520000000000	0.110000000000000	ci	ci37224932	2019/09/26 14:31:14.040	20km ESE of Little Lake, CA	earthquake	0.160000000000000	0.300000000000000	0.137000000000000	6	reviewed	ci	ci		06	027	01804637	0500000US06027	06027	Inyo	06	26368508430	119088151	06	CA	California
2019/07/06 04:34:11.150	35.896500000000003	-117.739833300000001	7.810000000000000	3.530000000000000	ml	22	113.000000000000000	0.082340000000000	0.110000000000000	ci	ci37224780	2020/03/05 19:52:42.614	16km ESE of Little Lake, CA	earthquake	0.190000000000000	0.450000000000000	0.117000000000000	23	reviewed	ci	ci		06	027	01804637	0500000US06027	06027	Inyo	06	26368508430	119088151	06	CA	California
2019/07/06 04:33:50.060	35.828499999999998	-117.662499999999994	2.970000000000000	3.610000000000000	mlr	32	47.000000000000000	0.054330000000000	0.180000000000000	ci	ci37224772	2019/09/26 14:31:14.040	23km N of Ridgecrest, CA	earthquake	0.190000000000000	0.310000000000000	0.178000000000000	36	reviewed	ci	ci		06	027	01804637	0500000US06027	06027	Inyo	06	26368508430	119088151	06	CA	California
2019/07/06 04:31:19.460	35.565666700000001	-117.395833300000007	3.360000000000000	3.750000000000000	mlr	27	102.000000000000000	0.047980000000000	0.180000000000000	ci	ci37224756	2021/02/19 19:17:08.187	22km S of Trona, CA	earthquake	0.260000000000000	0.540000000000000	0.204000000000000	28	reviewed	ci	ci		06	071	00277300	0500000US06071	06071	San Bernardino	06	51954895600	117095140	06	CA	California
2019/07/06 04:31:05.250	35.840833300000000	-117.660166700000005	4.810000000000000	3.540000000000000	ml	37	36.000000000000000	0.056740000000000	0.150000000000000	ci	ci38457927	2019/09/26 14:30:27.040	24km N of Ridgecrest, CA	earthquake	0.140000000000000	0.320000000000000	0.134000000000000	25	reviewed	ci	ci		06	027	01804637	0500000US06027	06027	Inyo	06	26368508430	119088151	06	CA	California
2019/07/06 04:29:02.200	35.795499999999997	-117.630666700000006	2.820000000000000	3.600000000000000	mlr	39	54.000000000000000	0.033680000000000	0.160000000000000	ci	ci38457911	2020/03/05 18:02:46.530	20km NNE of Ridgecrest, CA	earthquake	0.140000000000000	0.220000000000000	0.197000000000000	38	reviewed	ci	ci		06	071	00277300	0500000US06071	06071	San Bernardino	06	51954895600	117095140	06	CA	California
2019/07/06 04:28:09.260	35.882166699999999	-117.726166699999993	3.780000000000000	3.510000000000000	ml	37	34.000000000000000	0.079900000000000	0.100000000000000	ci	ci37222156	2019/09/26 14:30:00.040	17km ESE of Little Lake, CA	earthquake	0.110000000000000	0.280000000000000	0.157000000000000	20	reviewed	ci	ci		06	027	01804637	0500000US06027	06027	Inyo	06	26368508430	119088151	06	CA	California
2019/07/06 04:27:10.340	35.887166700000002	-117.713166700000002	5.980000000000000	3.590000000000000	mlr	42	38.000000000000000	0.088980000000000	0.140000000000000	ci	ci38457903	2019/09/30 19:20:46.137	18km ESE of Little Lake, CA	earthquake	0.120000000000000	0.400000000000000	0.144000000000000	23	reviewed	ci	ci		06	027	01804637	0500000US06027	06027	Inyo	06	26368508430	119088151	06	CA	California
2019/07/06 04:24:43.320	35.674166700000001	-117.549000000000007	7.960000000000000	3.670000000000000	ml	18	58.000000000000000	0.112500000000000	0.190000000000000	ci	ci37222092	2019/08/14 20:22:26.598	13km ENE of Ridgecrest, CA	earthquake	0.320000000000000	1.200000000000000	0.190000000000000	10	reviewed	ci	ci		06	071	00277300	0500000US06071	06071	San Bernardino	06	51954895600	117095140	06	CA	California
2019/07/06 04:24:40.670	35.897666700000002	-117.699500000000000	7.410000000000000	3.650000000000000	mlr	34	45.000000000000000	0.087990000000000	0.110000000000000	ci	ci38457895	2019/09/26 14:30:27.040	19km ESE of Little Lake, CA	earthquake	0.130000000000000	0.400000000000000	0.157000000000000	19	reviewed	ci	ci		06	027	01804637	0500000US06027	06027	Inyo	06	26368508430	119088151	06	CA	California
2019/07/06 04:22:16.200	35.861166699999998	-117.691166699999997	7.720000000000000	3.640000000000000	ml	26	47.000000000000000	0.079650000000000	0.100000000000000	ci	ci37222036	2019/09/26 14:30:00.040	21km ESE of Little Lake, CA	earthquake	0.130000000000000	0.410000000000000	0.134000000000000	16	reviewed	ci	ci		06	027	01804637	0500000US06027	06027	Inyo	06	26368508430	119088151	06	CA	California
2019/07/06 04:21:53.760	35.716666699999998	-117.554833299999999	6.810000000000000	3.620000000000000	ml	20	89.000000000000000	0.104800000000000	0.150000000000000	ci	ci37222028	2019/08/14 16:48:50.040	15km WSW of Searles Valley, CA	earthquake	0.220000000000000	0.700000000000000	0.147000000000000	9	reviewed	ci	ci		06	071	00277300	0500000US06071	06071	San Bernardino	06	51954895600	117095140	06	CA	California
2019/07/06 04:21:35.820	35.778666700000002	-117.612166700000003	2.590000000000000	4.170000000000000	mlr	41	53.000000000000000	0.038870000000000	0.170000000000000	ci	ci38457871	2019/09/26 14:29:59.040	18km NNE of Ridgecrest, CA	earthquake	0.150000000000000	0.240000000000000	0.190000000000000	66	reviewed	ci	ci		06	071	00277300	0500000US06071	06071	San Bernardino	06	51954895600	117095140	06	CA	California
2019/07/06 04:21:00.220	35.797166699999998	-117.624333300000004	8.470000000000002	3.530000000000000	ml	24	76.000000000000000	0.028620000000000	0.090000000000000	ci	ci37263500	2020/03/04 21:43:36.324	20km NNE of Ridgecrest, CA	earthquake	0.140000000000000	0.260000000000000	0.118000000000000	17	reviewed	ci	ci		06	071	00277300	0500000US06071	06071	San Bernardino	06	51954895600	117095140	06	CA	California
2019/07/06 04:20:46.910	35.873500000000000	-117.700000000000003	3.160000000000000	3.600000000000000	ml	9	96.000000000000000	0.083540000000000	0.100000000000000	ci	ci37221948	2019/08/14 00:18:25.516	20km ESE of Little Lake, CA	earthquake	0.230000000000000	5.050000000000000	0.112000000000000	7	reviewed	ci	ci		06	027	01804637	0500000US06027	06027	Inyo	06	26368508430	119088151	06	CA	California
2019/07/06 04:20:28.200	35.924666700000003	-117.708833299999995	2.760000000000000	3.680000000000000	ml	11	120.000000000000000	0.087640000000000	0.200000000000000	ci	ci37221940	2019/08/14 17:35:22.960	18km E of Little Lake, CA	earthquake	0.510000000000000	1.280000000000000	0.109000000000000	6	reviewed	ci	ci		06	027	01804637	0500000US06027	06027	Inyo	06	26368508430	119088151	06	CA	California
2019/07/06 04:20:06.180	35.898166699999997	-117.709999999999994	10.240000000000000	3.530000000000000	ml	8	85.000000000000000	0.095560000000000	0.080000000000000	ci	ci37263396	2020/03/04 19:49:49.934	18km ESE of Little Lake, CA	earthquake	0.280000000000000	1.090000000000000	0.168000000000000	2	reviewed	ci	ci		06	027	01804637	0500000US06027	06027	Inyo	06	26368508430	119088151	06	CA	California
2019/07/06 04:19:56.010	35.580833300000002	-117.404166700000005	5.180000000000000	4.010000000000000	mlr	7	201.000000000000000	0.047640000000000	0.080000000000000	ci	ci38457863	2020/04/04 06:49:56.468	20km S of Trona, CA	earthquake	0.470000000000000	0.360000000000000	0.066000000000000	3	reviewed	ci	ci		06	071	00277300	0500000US06071	06071	San Bernardino	06	51954895600	117095140	06	CA	California
2019/07/06 04:19:54.940	35.884999999999998	-117.716999999999999	4.900000000000000	3.830000000000000	mlr	19	128.000000000000000	0.085620000000000	0.110000000000000	ci	ci38457855	2019/11/15 18:34:20.909	18km ESE of Little Lake, CA	earthquake	0.210000000000000	1.090000000000000	0.109000000000000	8	reviewed	ci	ci		06	027	01804637	0500000US06027	06027	Inyo	06	26368508430	119088151	06	CA	California
2019/07/06 04:19:15.480	35.784999999999997	-117.617500000000007	10.630000000000001	4.290000000000000	mlr	17	115.000000000000000	0.034710000000000	0.100000000000000	ci	ci37221932	2020/03/04 00:08:20.747	19km NNE of Ridgecrest, CA	earthquake	0.210000000000000	0.330000000000000	0.079000000000000	6	reviewed	ci	ci		06	071	00277300	0500000US06071	06071	San Bernardino	06	51954895600	117095140	06	CA	California
2019/07/06 04:18:55.790	35.910166699999998	-117.684833299999994	7.410000000000000	5.440000000000000	mw	66	37.000000000000000	0.072130000000000	0.170000000000000	ci	ci38457847	2021/12/10 23:08:47.080	20km E of Little Lake, CA	earthquake	0.120000000000000	0.360000000000000		6	reviewed	ci	ci		06	027	01804637	0500000US06027	06027	Inyo	06	26368508430	119088151	06	CA	California
2019/07/06 04:18:36.030	35.694000000000003	-117.538166700000005	8.390000000000002	3.630000000000000	ml	22	76.000000000000000	0.123800000000000	0.130000000000000	ci	ci37221916	2019/08/13 21:52:49.789	15km SW of Searles Valley, CA	earthquake	0.190000000000000	0.670000000000000	0.124000000000000	17	reviewed	ci	ci		06	071	00277300	0500000US06071	06071	San Bernardino	06	51954895600	117095140	06	CA	California
2019/07/06 04:16:48.800	35.823999999999998	-117.659999999999997	5.810000000000000	3.580000000000000	ml	23	47.000000000000000	0.051450000000000	0.270000000000000	ci	ci37221884	2019/09/26 14:30:00.040	23km N of Ridgecrest, CA	earthquake	0.370000000000000	0.840000000000000	0.193000000000000	18	reviewed	ci	ci		06	027	01804637	0500000US06027	06027	Inyo	06	26368508430	119088151	06	CA	California
2019/07/06 04:16:17.230	35.824833300000002	-117.671499999999995	8.560000000000000	3.520000000000000	ml	42	46.000000000000000	0.060810000000000	0.120000000000000	ci	ci38457831	2019/09/26 14:30:26.040	23km N of Ridgecrest, CA	earthquake	0.130000000000000	0.270000000000000	0.107000000000000	27	reviewed	ci	ci		06	027	01804637	0500000US06027	06027	Inyo	06	26368508430	119088151	06	CA	California
2019/07/06 04:14:31.370	35.679499999999997	-117.490666700000006	0.910000000000000	3.740000000000000	mlr	13	70.000000000000000	0.095650000000000	0.190000000000000	ci	ci37221708	2019/08/16 17:53:33.223	12km SW of Searles Valley, CA	earthquake	0.330000000000000	0.570000000000000	0.141000000000000	5	reviewed	ci	ci		06	071	00277300	0500000US06071	06071	San Bernardino	06	51954895600	117095140	06	CA	California
2019/07/06 04:14:20.800	35.604166700000000	-117.402666699999997	6.720000000000000	3.840000000000000	mlr	23	103.000000000000000	0.051620000000000	0.130000000000000	ci	ci37221644	2019/09/26 14:30:00.040	18km S of Trona, CA	earthquake	0.230000000000000	0.350000000000000	0.304000000000000	3	reviewed	ci	ci		06	071	00277300	0500000US06071	06071	San Bernardino	06	51954895600	117095140	06	CA	California
2019/07/06 04:13:30.590	35.890999999999998	-117.726833299999996	10.010000000000000	3.520000000000000	mlr	12	60.000000000000000	0.084110000000000	0.120000000000000	ci	ci37263340	2020/03/03 20:58:47.538	17km ESE of Little Lake, CA	earthquake	0.290000000000000	0.830000000000000	0.058000000000000	8	reviewed	ci	ci		06	027	01804637	0500000US06027	06027	Inyo	06	26368508430	119088151	06	CA	California
2019/07/06 04:13:07.080	35.584666700000000	-117.614500000000007	9.730000000000000	4.800000000000000	mlr	62	32.000000000000000	0.118500000000000	0.180000000000000	ci	ci38457815	2019/11/15 18:23:14.307	7km SE of Ridgecrest, CA	earthquake	0.130000000000000	0.360000000000000	0.165000000000000	229	reviewed	ci	ci		06	071	00277300	0500000US06071	06071	San Bernardino	06	51954895600	117095140	06	CA	California
2019/07/06 04:13:06.130	35.909166700000000	-117.689333300000001	8.390000000000002	3.630000000000000	mlr	11	72.000000000000000	0.049930000000000	0.050000000000000	ci	ci37220324	2019/08/15 03:31:10.040	20km E of Little Lake, CA	earthquake	0.160000000000000	0.400000000000000	0.121000000000000	6	reviewed	ci	ci		06	027	01804637	0500000US06027	06027	Inyo	06	26368508430	119088151	06	CA	California
2019/07/06 04:12:44.170	35.841000000000001	-117.640833299999997	10.100000000000000	3.570000000000000	mlr	20	96.000000000000000	0.043300000000000	0.130000000000000	ci	ci37221628	2019/08/12 21:30:35.253	23km WNW of Searles Valley, CA	earthquake	0.240000000000000	0.450000000000000	0.115000000000000	13	reviewed	ci	ci		06	027	01804637	0500000US06027	06027	Inyo	06	26368508430	119088151	06	CA	California
2019/07/06 04:12:18.850	35.887333300000002	-117.722833300000005	9.170000000000000	3.870000000000000	ml	13	188.000000000000000	0.084330000000000	0.190000000000000	ci	ci37221620	2019/08/12 21:17:12.401	17km ESE of Little Lake, CA	earthquake	0.590000000000000	0.790000000000000	0.102000000000000	9	reviewed	ci	ci		06	027	01804637	0500000US06027	06027	Inyo	06	26368508430	119088151	06	CA	California
2019/07/06 04:12:13.840	35.658999999999999	-117.479833299999996	6.970000000000000	3.860000000000000	mlr	24	88.000000000000000	0.073750000000000	0.140000000000000	ci	ci38457807	2019/12/10 22:48:06.325	14km SSW of Searles Valley, CA	earthquake	0.220000000000000	0.470000000000000	0.201000000000000	16	reviewed	ci	ci		06	071	00277300	0500000US06071	06071	San Bernardino	06	51954895600	117095140	06	CA	California
2019/07/06 04:11:02.280	35.899999999999999	-117.692666700000004	6.480000000000000	3.830000000000000	mlr	27	46.000000000000000	0.058850000000000	0.150000000000000	ci	ci37221588	2020/03/03 19:35:12.257	20km ESE of Little Lake, CA	earthquake	0.180000000000000	0.440000000000000	0.100000000000000	12	reviewed	ci	ci		06	027	01804637	0500000US06027	06027	Inyo	06	26368508430	119088151	06	CA	California
2019/07/06 04:10:58.090	35.876833300000001	-117.713833300000005	9.750000000000000	3.570000000000000	mlr	13	68.000000000000000	0.079760000000000	0.060000000000000	ci	ci37263324	2020/03/03 20:07:16.866	19km ESE of Little Lake, CA	earthquake	0.140000000000000	0.470000000000000	0.226000000000000	10	reviewed	ci	ci		06	027	01804637	0500000US06027	06027	Inyo	06	26368508430	119088151	06	CA	California
2019/07/06 04:10:49.060	35.777833299999998	-117.580666699999995	10.580000000000000	3.690000000000000	mlr	25	74.000000000000000	0.040230000000000	0.120000000000000	ci	ci37221580	2020/03/03 19:12:01.379	16km W of Searles Valley, CA	earthquake	0.190000000000000	0.370000000000000	0.199000000000000	7	reviewed	ci	ci		06	071	00277300	0500000US06071	06071	San Bernardino	06	51954895600	117095140	06	CA	California
2019/07/06 04:07:37.930	35.910333299999998	-117.717666699999995	4.050000000000000	3.620000000000000	mlr	12	114.000000000000000	0.066240000000000	0.110000000000000	ci	ci37221428	2020/03/03 01:20:05.832	17km E of Little Lake, CA	earthquake	0.210000000000000	0.600000000000000	0.125000000000000	6	reviewed	ci	ci		06	027	01804637	0500000US06027	06027	Inyo	06	26368508430	119088151	06	CA	California
2019/07/06 04:07:15.800	35.864666700000001	-117.694666699999999	2.730000000000000	3.740000000000000	mlr	12	75.000000000000000	0.090510000000000	0.100000000000000	ci	ci37263244	2020/03/02 23:14:13.214	21km ESE of Little Lake, CA	earthquake	0.220000000000000	0.350000000000000	0.172000000000000	3	reviewed	ci	ci		06	027	01804637	0500000US06027	06027	Inyo	06	26368508430	119088151	06	CA	California
2019/07/06 04:07:04.570	35.555166700000001	-117.521500000000003	5.500000000000000	4.680000000000000	mlr	90	24.000000000000000	0.057570000000000	0.230000000000000	ci	ci38457775	2020/03/02 22:19:38.728	16km ESE of Ridgecrest, CA	earthquake	0.130000000000000	0.510000000000000	0.219000000000000	249	reviewed	ci	ci		06	071	00277300	0500000US06071	06071	San Bernardino	06	51954895600	117095140	06	CA	California
2019/07/06 04:06:14.580	35.578000000000003	-117.373833300000001	5.910000000000000	3.790000000000000	mlr	18	73.000000000000000	0.053470000000000	0.190000000000000	ci	ci38457887	2019/09/26 14:30:25.040	21km S of Trona, CA	earthquake	0.280000000000000	0.620000000000000	0.124000000000000	44	reviewed	ci	ci		06	071	00277300	0500000US06071	06071	San Bernardino	06	51954895600	117095140	06	CA	California
2019/07/06 04:05:49.900	35.917000000000002	-117.708833299999995	2.340000000000000	3.900000000000000	ml	19	83.000000000000000	0.056580000000000	0.110000000000000	ci	ci37221188	2019/09/26 14:30:00.040	18km E of Little Lake, CA	earthquake	0.170000000000000	0.180000000000000	0.221000000000000	9	reviewed	ci	ci		06	027	01804637	0500000US06027	06027	Inyo	06	26368508430	119088151	06	CA	California
2019/07/06 04:05:27.720	35.657833300000000	-117.486666700000001	1.930000000000000	3.550000000000000	ml	18	87.000000000000000	0.073920000000000	0.160000000000000	ci	ci37221404	2019/09/26 14:30:00.040	14km SSW of Searles Valley, CA	earthquake	0.300000000000000	0.370000000000000	0.186000000000000	8	reviewed	ci	ci		06	071	00277300	0500000US06071	06071	San Bernardino	06	51954895600	117095140	06	CA	California
2019/07/06 03:59:48.610	35.875166700000001	-117.714166700000007	4.370000000000000	3.530000000000000	mlr	35	66.000000000000000	0.078200000000000	0.160000000000000	ci	ci38457759	2019/09/26 14:30:25.040	19km ESE of Little Lake, CA	earthquake	0.180000000000000	0.400000000000000	0.156000000000000	28	reviewed	ci	ci		06	027	01804637	0500000US06027	06027	Inyo	06	26368508430	119088151	06	CA	California
2019/07/06 03:57:50.900	35.869000000000000	-117.661333299999995	7.210000000000000	4.310000000000000	mlr	38	43.000000000000000	0.074250000000000	0.140000000000000	ci	ci37421229	2019/09/26 14:30:25.040	23km ESE of Little Lake, CA	earthquake	0.150000000000000	0.380000000000000	0.116000000000000	91	reviewed	ci	ci		06	027	01804637	0500000US06027	06027	Inyo	06	26368508430	119088151	06	CA	California
2019/07/06 03:57:37.970	35.890833299999997	-117.699500000000000	4.570000000000000	3.590000000000000	mlr	22	48.000000000000000	0.069520000000000	0.140000000000000	ci	ci37221116	2019/09/26 14:30:00.040	19km ESE of Little Lake, CA	earthquake	0.200000000000000	0.440000000000000	0.097000000000000	12	reviewed	ci	ci		06	027	01804637	0500000US06027	06027	Inyo	06	26368508430	119088151	06	CA	California
2019/07/06 03:56:33.520	35.917999999999999	-117.736166699999998	6.520000000000000	3.530000000000000	ml	26	48.000000000000000	0.073200000000000	0.120000000000000	ci	ci37221108	2019/09/26 14:30:00.040	16km E of Little Lake, CA	earthquake	0.150000000000000	0.390000000000000	0.117000000000000	16	reviewed	ci	ci		06	027	01804637	0500000US06027	06027	Inyo	06	26368508430	119088151	06	CA	California
2019/07/06 03:55:20.020	35.905500000000004	-117.687500000000000	8.430000000000000	4.060000000000000	mlr	42	37.000000000000000	0.051940000000000	0.160000000000000	ci	ci38457735	2019/11/15 18:14:31.751	20km E of Little Lake, CA	earthquake	0.140000000000000	0.340000000000000	0.134000000000000	34	reviewed	ci	ci		06	027	01804637	0500000US06027	06027	Inyo	06	26368508430	119088151	06	CA	California
2019/07/06 03:54:46.840	35.780000000000001	-117.585666700000004	10.440000000000000	3.500000000000000	mlr	40	54.000000000000000	0.036940000000000	0.160000000000000	ci	ci38457727	2019/09/30 19:20:17.169	16km W of Searles Valley, CA	earthquake	0.170000000000000	0.360000000000000	0.090000000000000	30	reviewed	ci	ci		06	071	00277300	0500000US06071	06071	San Bernardino	06	51954895600	117095140	06	CA	California
2019/07/06 03:53:57.980	35.902500000000003	-117.680833300000003	8.090000000000000	3.670000000000000	ml	19	84.000000000000000	0.051610000000000	0.150000000000000	ci	ci37221076	2019/08/08 16:59:06.817	21km E of Little Lake, CA	earthquake	0.300000000000000	0.590000000000000	0.081000000000000	15	reviewed	ci	ci		06	027	01804637	0500000US06027	06027	Inyo	06	26368508430	119088151	06	CA	California
2019/07/06 03:53:40.290	35.869666700000003	-117.710666700000004	5.800000000000000	3.680000000000000	mlr	26	47.000000000000000	0.075220000000000	0.110000000000000	ci	ci38457719	2019/09/26 14:30:29.040	19km ESE of Little Lake, CA	earthquake	0.150000000000000	0.470000000000000	0.216000000000000	18	reviewed	ci	ci		06	027	01804637	0500000US06027	06027	Inyo	06	26368508430	119088151	06	CA	California
2019/07/06 03:52:59.340	35.927333300000001	-117.741500000000002	6.240000000000000	3.690000000000000	ml	23	38.000000000000000	0.065630000000000	0.160000000000000	ci	ci37220748	2021/02/19 19:17:11.031	15km E of Little Lake, CA	earthquake	0.230000000000000	0.610000000000000	0.128000000000000	16	reviewed	ci	ci		06	027	01804637	0500000US06027	06027	Inyo	06	26368508430	119088151	06	CA	California
2019/07/06 03:52:54.840	35.576833299999997	-117.407333300000005	3.600000000000000	3.600000000000000	mlr	24	71.000000000000000	0.045750000000000	0.190000000000000	ci	ci37220612	2021/03/10 00:19:21.417	21km S of Trona, CA	earthquake	0.290000000000000	0.470000000000000	0.137000000000000	7	reviewed	ci	ci		06	071	00277300	0500000US06071	06071	San Bernardino	06	51954895600	117095140	06	CA	California
2019/07/06 03:52:03.730	35.899666699999997	-117.696333300000006	9.690000000000000	3.570000000000000	ml	11	119.000000000000000	0.060890000000000	0.110000000000000	ci	ci37220596	2019/08/08 22:29:57.040	19km ESE of Little Lake, CA	earthquake	0.310000000000000	0.600000000000000	0.081000000000000	5	reviewed	ci	ci		06	027	01804637	0500000US06027	06027	Inyo	06	26368508430	119088151	06	CA	California
2019/07/06 03:51:20.330	35.937333299999999	-117.674166700000001	9.869999999999999	3.760000000000000	mlr	9	71.000000000000000	0.021990000000000	0.110000000000000	ci	ci37261844	2020/02/27 22:16:18.426	21km E of Little Lake, CA	earthquake	0.400000000000000	0.590000000000000	0.049000000000000	3	reviewed	ci	ci		06	027	01804637	0500000US06027	06027	Inyo	06	26368508430	119088151	06	CA	California
2019/07/06 03:50:59.710	35.903500000000001	-117.700166699999997	8.260000000000000	4.970000000000000	mlr	43	38.000000000000000	0.059970000000000	0.170000000000000	ci	ci38457703	2019/11/15 18:09:02.473	19km E of Little Lake, CA	earthquake	0.160000000000000	0.410000000000000	0.184000000000000	246	reviewed	ci	ci		06	027	01804637	0500000US06027	06027	Inyo	06	26368508430	119088151	06	CA	California
2019/07/06 03:50:49.350	35.910166699999998	-117.739000000000004	10.710000000000001	3.790000000000000	mlr	13	96.000000000000000	0.074900000000000	0.080000000000000	ci	ci37220316	2019/09/26 14:29:59.040	15km E of Little Lake, CA	earthquake	0.200000000000000	0.400000000000000	0.217000000000000	9	reviewed	ci	ci		06	027	01804637	0500000US06027	06027	Inyo	06	26368508430	119088151	06	CA	California
2019/07/06 03:50:11.070	35.903666700000002	-117.724833300000000	6.500000000000000	3.790000000000000	mlr	27	58.000000000000000	0.074830000000000	0.140000000000000	ci	ci37421773	2019/08/08 22:29:25.040	17km ESE of Little Lake, CA	earthquake	0.170000000000000	0.450000000000000	0.104000000000000	12	reviewed	ci	ci		06	027	01804637	0500000US06027	06027	Inyo	06	26368508430	119088151	06	CA	California
2019/07/06 03:50:04.740	35.616333300000001	-117.443666699999994	7.260000000000000	3.670000000000000	mlr	8	119.000000000000000	0.033380000000000	0.070000000000000	ci	ci37261788	2020/02/27 20:06:35.557	17km SSW of Searles Valley, CA	earthquake	0.240000000000000	0.380000000000000	0.178000000000000	3	reviewed	ci	ci		06	071	00277300	0500000US06071	06071	San Bernardino	06	51954895600	117095140	06	CA	California
2019/07/06 03:49:52.420	35.826166700000002	-117.684166700000006	7.080000000000000	3.830000000000000	mlr	37	27.000000000000000	0.067910000000000	0.190000000000000	ci	ci38457695	2019/09/26 14:30:25.040	23km N of Ridgecrest, CA	earthquake	0.190000000000000	0.420000000000000	0.125000000000000	23	reviewed	ci	ci		06	027	01804637	0500000US06027	06027	Inyo	06	26368508430	119088151	06	CA	California
2019/07/06 03:49:24.980	35.557166700000003	-117.385166699999999	3.510000000000000	3.780000000000000	mlr	10	150.000000000000000	0.036290000000000	0.110000000000000	ci	ci37220308	2019/09/26 14:29:59.040	23km S of Trona, CA	earthquake	0.290000000000000	0.380000000000000	0.126000000000000	5	reviewed	ci	ci		06	071	00277300	0500000US06071	06071	San Bernardino	06	51954895600	117095140	06	CA	California
2019/07/06 03:48:57.740	35.905833299999998	-117.723666699999995	6.200000000000000	3.680000000000000	mlr	10	127.000000000000000	0.072800000000000	0.080000000000000	ci	ci37261620	2020/02/27 01:24:51.454	17km ESE of Little Lake, CA	earthquake	0.220000000000000	0.640000000000000	0.086000000000000	5	reviewed	ci	ci		06	027	01804637	0500000US06027	06027	Inyo	06	26368508430	119088151	06	CA	California
2019/07/06 03:48:54.220	35.999833299999999	-117.722333300000003	9.529999999999999	3.530000000000000	ml	4	177.000000000000000	0.043040000000000	0.080000000000000	ci	ci37261628	2020/02/27 01:31:19.569	18km ENE of Little Lake, CA	earthquake	0.800000000000000	0.840000000000000	0.095000000000000	2	reviewed	ci	ci		06	027	01804637	0500000US06027	06027	Inyo	06	26368508430	119088151	06	CA	California
2019/07/06 03:48:36.260	35.910833300000000	-117.735333299999994	7.040000000000000	3.550000000000000	mlr	11	64.000000000000000	0.077120000000000	0.050000000000000	ci	ci37261564	2020/02/27 00:25:30.595	16km E of Little Lake, CA	earthquake	0.170000000000000	0.440000000000000	0.064000000000000	6	reviewed	ci	ci		06	027	01804637	0500000US06027	06027	Inyo	06	26368508430	119088151	06	CA	California
2019/07/06 03:48:24.660	35.902500000000003	-117.689999999999998	0.500000000000000	3.980000000000000	mlr	14	82.000000000000000	0.055560000000000	0.120000000000000	ci	ci37220300	2019/08/08 22:28:21.040	20km E of Little Lake, CA	earthquake	0.200000000000000	0.340000000000000	0.188000000000000	6	reviewed	ci	ci		06	027	01804637	0500000US06027	06027	Inyo	06	26368508430	119088151	06	CA	California
2019/07/06 03:48:14.550	35.901333299999997	-117.748666700000001	7.580000000000000	3.800000000000000	mlr	8	139.000000000000000	0.073740000000000	0.100000000000000	ci	ci37261556	2020/02/26 22:43:37.763	15km ESE of Little Lake, CA	earthquake	0.330000000000000	0.960000000000000	0.025000000000000	4	reviewed	ci	ci		06	027	01804637	0500000US06027	06027	Inyo	06	26368508430	119088151	06	CA	California
2019/07/06 03:47:53.420	35.901166699999997	-117.749499999999998	5.040000000000000	5.500000000000000	mw	49	33.000000000000000	0.073340000000000	0.160000000000000	ci	ci38457687	2020/07/09 21:44:24.632	15km ESE of Little Lake, CA	earthquake	0.130000000000000	0.500000000000000		4	reviewed	ci	ci		06	027	01804637	0500000US06027	06027	Inyo	06	26368508430	119088151	06	CA	California
2019/07/06 03:47:00.080	35.902000000000001	-117.743666700000006	8.460000000000004	3.570000000000000	mlr	13	153.000000000000000	0.076460000000000	0.110000000000000	ci	ci37220292	2019/08/15 02:19:57.040	15km ESE of Little Lake, CA	earthquake	0.330000000000000	0.580000000000000	0.093000000000000	7	reviewed	ci	ci		06	027	01804637	0500000US06027	06027	Inyo	06	26368508430	119088151	06	CA	California
2019/07/06 03:46:38.500	35.657333299999998	-117.450000000000003	2.120000000000000	3.720000000000000	mlr	11	141.000000000000000	0.071370000000000	0.210000000000000	ci	ci37220284	2019/08/15 02:16:26.040	13km SSW of Searles Valley, CA	earthquake	0.440000000000000	0.540000000000000	0.100000000000000	7	reviewed	ci	ci		06	071	00277300	0500000US06071	06071	San Bernardino	06	51954895600	117095140	06	CA	California
2019/07/06 03:46:26.870	35.680500000000002	-117.470333299999993	6.850000000000000	4.260000000000000	mlr	38	65.000000000000000	0.094030000000000	0.170000000000000	ci	ci38457679	2022/09/24 01:13:37.364	11km SSW of Searles Valley, CA	earthquake	0.180000000000000	0.600000000000000	0.123000000000000	20	reviewed	ci	ci		06	071	00277300	0500000US06071	06071	San Bernardino	06	51954895600	117095140	06	CA	California
2019/07/06 03:45:54.830	35.703666699999999	-117.506333299999994	11.109999999999999	3.520000000000000	mlr	18	118.000000000000000	0.122300000000000	0.210000000000000	ci	ci37220276	2019/08/08 22:27:51.040	12km SW of Searles Valley, CA	earthquake	0.360000000000000	0.740000000000000	0.078000000000000	10	reviewed	ci	ci		06	071	00277300	0500000US06071	06071	San Bernardino	06	51954895600	117095140	06	CA	California
2019/07/06 03:44:17.710	35.905833299999998	-117.694166699999997	6.120000000000000	3.960000000000000	mlr	32	46.000000000000000	0.055000000000000	0.140000000000000	ci	ci37219924	2020/02/26 20:25:05.809	19km E of Little Lake, CA	earthquake	0.150000000000000	0.450000000000000	0.158000000000000	25	reviewed	ci	ci		06	027	01804637	0500000US06027	06027	Inyo	06	26368508430	119088151	06	CA	California
2019/07/06 03:44:10.780	35.782166699999998	-117.593500000000006	11.220000000000001	3.600000000000000	mlr	8	85.000000000000000	0.033660000000000	0.070000000000000	ci	ci37261484	2020/02/26 19:59:54.973	17km W of Searles Valley, CA	earthquake	0.270000000000000	0.400000000000000	0.154000000000000	2	reviewed	ci	ci		06	071	00277300	0500000US06071	06071	San Bernardino	06	51954895600	117095140	06	CA	California
2019/07/06 03:44:01.600	35.913499999999999	-117.727666700000000	6.960000000000000	3.860000000000000	mlr	24	51.000000000000000	0.071500000000000	0.210000000000000	ci	ci38457663	2022/09/24 01:12:21.906	16km E of Little Lake, CA	earthquake	0.350000000000000	0.810000000000000	0.175000000000000	27	reviewed	ci	ci		06	027	01804637	0500000US06027	06027	Inyo	06	26368508430	119088151	06	CA	California
2019/07/06 03:43:09.040	35.886499999999998	-117.693833299999994	9.460000000000001	3.850000000000000	mlr	24	43.000000000000000	0.070700000000000	0.180000000000000	ci	ci37219900	2019/09/26 14:29:59.040	20km ESE of Little Lake, CA	earthquake	0.240000000000000	0.580000000000000	0.101000000000000	16	reviewed	ci	ci		06	027	01804637	0500000US06027	06027	Inyo	06	26368508430	119088151	06	CA	California
2019/07/06 03:42:52.530	35.878000000000000	-117.701666700000004	4.580000000000000	3.860000000000000	mlr	24	72.000000000000000	0.081230000000000	0.130000000000000	ci	ci38457655	2019/09/26 14:30:24.040	20km ESE of Little Lake, CA	earthquake	0.220000000000000	0.590000000000000	0.216000000000000	23	reviewed	ci	ci		06	027	01804637	0500000US06027	06027	Inyo	06	26368508430	119088151	06	CA	California
2019/07/06 03:42:45.760	35.866000000000000	-117.684833299999994	4.950000000000000	3.570000000000000	ml	13	104.000000000000000	0.086380000000000	0.150000000000000	ci	ci37219908	2021/02/19 19:17:17.090	22km ESE of Little Lake, CA	earthquake	0.290000000000000	0.560000000000000	0.085000000000000	9	reviewed	ci	ci		06	027	01804637	0500000US06027	06027	Inyo	06	26368508430	119088151	06	CA	California
2019/07/06 03:42:09.680	35.875166700000001	-117.730000000000004	6.960000000000000	3.570000000000000	ml	12	127.000000000000000	0.072250000000000	0.090000000000000	ci	ci37261284	2020/02/26 18:12:55.696	17km ESE of Little Lake, CA	earthquake	0.260000000000000	0.670000000000000	0.080000000000000	4	reviewed	ci	ci		06	027	01804637	0500000US06027	06027	Inyo	06	26368508430	119088151	06	CA	California
2019/07/06 03:41:38.650	35.892333299999997	-117.721999999999994	7.870000000000000	3.980000000000000	mlr	38	37.000000000000000	0.080340000000000	0.180000000000000	ci	ci38457639	2019/09/26 14:30:24.040	17km ESE of Little Lake, CA	earthquake	0.180000000000000	0.500000000000000	0.170000000000000	67	reviewed	ci	ci		06	027	01804637	0500000US06027	06027	Inyo	06	26368508430	119088151	06	CA	California
2019/07/06 03:40:04.140	35.913333299999998	-117.703000000000003	7.040000000000000	3.650000000000000	mlr	28	45.000000000000000	0.054900000000000	0.100000000000000	ci	ci38457631	2019/09/26 14:30:24.040	18km E of Little Lake, CA	earthquake	0.120000000000000	0.380000000000000	0.167000000000000	18	reviewed	ci	ci		06	027	01804637	0500000US06027	06027	Inyo	06	26368508430	119088151	06	CA	California
2019/07/06 03:39:34.110	35.902166700000002	-117.742666700000001	8.810000000000000	3.740000000000000	mlr	24	51.000000000000000	0.077000000000000	0.130000000000000	ci	ci37421237	2019/08/08 22:24:29.040	15km ESE of Little Lake, CA	earthquake	0.180000000000000	0.460000000000000	0.115000000000000	21	reviewed	ci	ci		06	027	01804637	0500000US06027	06027	Inyo	06	26368508430	119088151	06	CA	California
2019/07/06 03:39:14.680	35.613666700000003	-117.433000000000007	9.800000000000001	3.840000000000000	mlr	28	41.000000000000000	0.036070000000000	0.200000000000000	ci	ci37421221	2019/09/26 14:31:04.040	17km S of Searles Valley, CA	earthquake	0.260000000000000	0.410000000000000	0.138000000000000	61	reviewed	ci	ci		06	071	00277300	0500000US06071	06071	San Bernardino	06	51954895600	117095140	06	CA	California
2019/07/06 03:39:02.720	35.716666699999998	-117.551500000000004	10.520000000000000	3.690000000000000	mlr	16	72.000000000000000	0.105700000000000	0.190000000000000	ci	ci37219844	2021/02/19 19:17:18.495	14km WSW of Searles Valley, CA	earthquake	0.330000000000000	0.720000000000000	0.121000000000000	9	reviewed	ci	ci		06	071	00277300	0500000US06071	06071	San Bernardino	06	51954895600	117095140	06	CA	California
2019/07/06 03:38:22.930	35.912833300000003	-117.712333299999997	6.700000000000000	3.790000000000000	mlr	21	61.000000000000000	0.061260000000000	0.110000000000000	ci	ci37219836	2019/09/26 14:29:59.040	18km E of Little Lake, CA	earthquake	0.180000000000000	0.340000000000000	0.186000000000000	12	reviewed	ci	ci		06	027	01804637	0500000US06027	06027	Inyo	06	26368508430	119088151	06	CA	California
2019/07/06 03:37:25.270	35.871833299999999	-117.701333300000002	6.120000000000000	3.530000000000000	mlr	11	129.000000000000000	0.086440000000000	0.090000000000000	ci	ci37219828	2019/09/26 14:29:59.040	20km ESE of Little Lake, CA	earthquake	0.270000000000000	0.820000000000000	0.150000000000000	8	reviewed	ci	ci		06	027	01804637	0500000US06027	06027	Inyo	06	26368508430	119088151	06	CA	California
2019/07/06 03:37:05.160	35.732666700000003	-117.526833300000007	2.630000000000000	3.630000000000000	mlr	21	68.000000000000000	0.100900000000000	0.140000000000000	ci	ci37219820	2019/09/26 14:29:59.040	12km WSW of Searles Valley, CA	earthquake	0.180000000000000	0.390000000000000	0.113000000000000	12	reviewed	ci	ci		06	071	00277300	0500000US06071	06071	San Bernardino	06	51954895600	117095140	06	CA	California
2019/07/06 03:36:28.480	35.662500000000001	-117.544499999999999	3.180000000000000	3.850000000000000	mlr	15	91.000000000000000	0.101200000000000	0.170000000000000	ci	ci37219812	2019/08/02 00:04:37.272	13km ENE of Ridgecrest, CA	earthquake	0.280000000000000	1.050000000000000	0.140000000000000	8	reviewed	ci	ci		06	071	00277300	0500000US06071	06071	San Bernardino	06	51954895600	117095140	06	CA	California
2019/07/06 03:36:16.460	35.902833299999998	-117.733833300000001	7.270000000000000	4.350000000000000	mlr	65	37.000000000000000	0.081300000000000	0.190000000000000	ci	ci38457615	2019/11/15 17:55:07.243	16km ESE of Little Lake, CA	earthquake	0.150000000000000	0.390000000000000	0.122000000000000	194	reviewed	ci	ci		06	027	01804637	0500000US06027	06027	Inyo	06	26368508430	119088151	06	CA	California
2019/07/06 03:35:30.660	35.978999999999999	-117.757666700000001	6.520000000000000	3.670000000000000	mlr	15	110.000000000000000	0.041660000000000	0.070000000000000	ci	ci37219796	2021/02/19 19:17:19.957	14km ENE of Little Lake, CA	earthquake	0.170000000000000	0.240000000000000	0.160000000000000	11	reviewed	ci	ci		06	027	01804637	0500000US06027	06027	Inyo	06	26368508430	119088151	06	CA	California
2019/07/06 03:35:05.420	35.652166700000002	-117.466833300000005	1.970000000000000	4.090000000000000	mlr	32	65.000000000000000	0.065630000000000	0.240000000000000	ci	ci38457607	2022/09/24 01:08:53.678	14km SSW of Searles Valley, CA	earthquake	0.260000000000000	0.420000000000000	0.217000000000000	54	reviewed	ci	ci		06	071	00277300	0500000US06071	06071	San Bernardino	06	51954895600	117095140	06	CA	California
2019/07/06 03:34:55.980	35.580666700000002	-117.396166699999995	13.220000000000001	3.520000000000000	mlr	13	131.000000000000000	0.054140000000000	0.250000000000000	ci	ci37219788	2021/02/19 19:17:21.370	20km S of Trona, CA	earthquake	0.850000000000000	1.660000000000000	0.188000000000000	4	reviewed	ci	ci		06	071	00277300	0500000US06071	06071	San Bernardino	06	51954895600	117095140	06	CA	California
2019/07/06 03:34:42.840	35.905833299999998	-117.657333300000005	9.500000000000000	3.740000000000000	mlr	12	95.000000000000000	0.042360000000000	0.170000000000000	ci	ci37219740	2019/08/08 22:22:21.040	23km E of Little Lake, CA	earthquake	0.360000000000000	0.630000000000000	0.175000000000000	6	reviewed	ci	ci		06	027	01804637	0500000US06027	06027	Inyo	06	26368508430	119088151	06	CA	California
2019/07/06 03:34:21.530	35.766166699999999	-117.587500000000006	1.820000000000000	3.630000000000000	mlr	8	181.000000000000000	0.050130000000000	0.170000000000000	ci	ci37219732	2021/02/19 19:17:30.631	17km W of Searles Valley, CA	earthquake	0.620000000000000	0.400000000000000	0.145000000000000	4	reviewed	ci	ci		06	071	00277300	0500000US06071	06071	San Bernardino	06	51954895600	117095140	06	CA	California
2019/07/06 03:33:55.940	35.872333300000001	-117.698999999999998	11.580000000000000	3.510000000000000	ml	10	73.000000000000000	0.083160000000000	0.090000000000000	ci	ci37260828	2021/07/14 21:54:45.024	20km ESE of Little Lake, CA	earthquake	0.240000000000000	0.620000000000000	0.096000000000000	6	reviewed	ci	ci		06	027	01804637	0500000US06027	06027	Inyo	06	26368508430	119088151	06	CA	California
2019/07/06 03:33:39.450	35.725999999999999	-117.561333300000001	11.090000000000000	4.010000000000000	mlr	12	89.000000000000000	0.094260000000000	0.190000000000000	ci	ci37219708	2019/08/15 01:15:59.040	15km WSW of Searles Valley, CA	earthquake	0.360000000000000	0.670000000000000	0.234000000000000	7	reviewed	ci	ci		06	071	00277300	0500000US06071	06071	San Bernardino	06	51954895600	117095140	06	CA	California
2019/07/06 03:33:39.100	35.893333300000002	-117.723833299999995	9.890000000000001	3.800000000000000	mlr	8	136.000000000000000	0.090930000000000	0.070000000000000	ci	ci37219716	2019/08/08 22:21:29.040	17km ESE of Little Lake, CA	earthquake	0.260000000000000	0.650000000000000	0.070000000000000	5	reviewed	ci	ci		06	027	01804637	0500000US06027	06027	Inyo	06	26368508430	119088151	06	CA	California
2019/07/06 03:33:20.200	35.624000000000002	-117.486166699999998	10.990000000000000	4.080000000000000	mlr	19	68.000000000000000	0.042210000000000	0.200000000000000	ci	ci37219700	2021/07/14 21:50:25.733	17km E of Ridgecrest, CA	earthquake	0.310000000000000	0.530000000000000	0.198000000000000	17	reviewed	ci	ci		06	071	00277300	0500000US06071	06071	San Bernardino	06	51954895600	117095140	06	CA	California
2019/07/06 03:33:03.660	35.902500000000003	-117.716333300000002	8.470000000000002	3.900000000000000	mlr	15	72.000000000000000	0.070130000000000	0.120000000000000	ci	ci37219684	2021/02/19 19:17:33.462	18km ESE of Little Lake, CA	earthquake	0.230000000000000	0.710000000000000	0.136000000000000	10	reviewed	ci	ci		06	027	01804637	0500000US06027	06027	Inyo	06	26368508430	119088151	06	CA	California
2019/07/06 03:32:46.660	35.890333300000002	-117.730333299999998	6.150000000000000	4.170000000000000	mlr	23	52.000000000000000	0.086670000000000	0.200000000000000	ci	ci38457599	2019/11/15 17:49:08.308	17km ESE of Little Lake, CA	earthquake	0.300000000000000	0.800000000000000	0.145000000000000	17	reviewed	ci	ci		06	027	01804637	0500000US06027	06027	Inyo	06	26368508430	119088151	06	CA	California
2019/07/06 03:32:29.440	35.598500000000001	-117.414500000000004	6.690000000000000	3.680000000000000	mlr	5	253.000000000000000	0.040680000000000	0.100000000000000	ci	ci37219676	2019/08/08 22:43:28.040	19km S of Trona, CA	earthquake	0.900000000000000	0.510000000000000	0.120000000000000	3	reviewed	ci	ci		06	071	00277300	0500000US06071	06071	San Bernardino	06	51954895600	117095140	06	CA	California
2019/07/06 03:32:25.640	35.898166699999997	-117.726333299999993	10.820000000000000	3.610000000000000	mlr	13	131.000000000000000	0.079140000000000	0.120000000000000	ci	ci37219668	2019/08/08 22:20:31.040	17km ESE of Little Lake, CA	earthquake	0.310000000000000	0.460000000000000	0.137000000000000	10	reviewed	ci	ci		06	027	01804637	0500000US06027	06027	Inyo	06	26368508430	119088151	06	CA	California
2019/07/06 03:31:58.270	35.890166700000002	-117.712166699999997	6.290000000000000	3.860000000000000	mlr	18	136.000000000000000	0.076380000000000	0.140000000000000	ci	ci37219660	2019/09/26 14:29:58.040	18km ESE of Little Lake, CA	earthquake	0.300000000000000	0.640000000000000	0.112000000000000	13	reviewed	ci	ci		06	027	01804637	0500000US06027	06027	Inyo	06	26368508430	119088151	06	CA	California
2019/07/06 03:31:48.760	35.888333299999999	-117.697833299999999	8.930000000000000	3.970000000000000	mlr	20	47.000000000000000	0.070830000000000	0.090000000000000	ci	ci37219652	2019/08/08 22:19:40.040	20km ESE of Little Lake, CA	earthquake	0.160000000000000	0.400000000000000	0.176000000000000	13	reviewed	ci	ci		06	027	01804637	0500000US06027	06027	Inyo	06	26368508430	119088151	06	CA	California
2019/07/06 03:31:24.540	35.659666700000002	-117.485333299999994	5.200000000000000	3.620000000000000	mlr	14	68.000000000000000	0.075400000000000	0.150000000000000	ci	ci37219644	2021/02/19 19:17:34.935	14km SSW of Searles Valley, CA	earthquake	0.240000000000000	1.190000000000000	0.041000000000000	9	reviewed	ci	ci		06	071	00277300	0500000US06071	06071	San Bernardino	06	51954895600	117095140	06	CA	California
2019/07/06 03:31:10.380	35.893666699999997	-117.721666700000000	9.390000000000001	3.550000000000000	mlr	13	71.000000000000000	0.079230000000000	0.090000000000000	ci	ci37219636	2021/02/19 19:17:36.385	17km ESE of Little Lake, CA	earthquake	0.190000000000000	0.650000000000000	0.223000000000000	10	reviewed	ci	ci		06	027	01804637	0500000US06027	06027	Inyo	06	26368508430	119088151	06	CA	California
2019/07/06 03:30:59.670	35.906833300000002	-117.703999999999994	8.840000000000000	3.900000000000000	mlr	20	85.000000000000000	0.059780000000000	0.090000000000000	ci	ci37219628	2019/08/08 22:18:29.040	19km E of Little Lake, CA	earthquake	0.180000000000000	0.360000000000000	0.078000000000000	14	reviewed	ci	ci		06	027	01804637	0500000US06027	06027	Inyo	06	26368508430	119088151	06	CA	California
2019/07/06 03:30:43.010	35.867166699999999	-117.722333300000003	8.260000000000000	3.530000000000000	mlr	10	106.000000000000000	0.067940000000000	0.090000000000000	ci	ci37219620	2020/02/22 00:22:18.235	18km ESE of Little Lake, CA	earthquake	0.230000000000000	0.750000000000000	0.100000000000000	5	reviewed	ci	ci		06	027	01804637	0500000US06027	06027	Inyo	06	26368508430	119088151	06	CA	California
2019/07/06 03:30:25.050	35.556666700000001	-117.358166699999998	8.710000000000004	4.490000000000000	mlr	52	31.000000000000000	0.032070000000000	0.200000000000000	ci	ci38457591	2019/11/15 17:44:42.861	23km S of Trona, CA	earthquake	0.170000000000000	0.360000000000000	0.164000000000000	126	reviewed	ci	ci		06	071	00277300	0500000US06071	06071	San Bernardino	06	51954895600	117095140	06	CA	California
2019/07/06 03:30:00.710	35.884500000000003	-117.701833300000004	6.050000000000000	3.560000000000000	ml	13	72.000000000000000	0.075810000000000	0.130000000000000	ci	ci37260620	2020/02/21 21:22:07.964	19km ESE of Little Lake, CA	earthquake	0.240000000000000	0.930000000000000	0.079000000000000	7	reviewed	ci	ci		06	027	01804637	0500000US06027	06027	Inyo	06	26368508430	119088151	06	CA	California
2019/07/06 03:29:50.040	35.870500000000000	-117.681833299999994	5.350000000000000	3.570000000000000	ml	7	178.000000000000000	0.081350000000000	0.050000000000000	ci	ci37260612	2020/02/21 21:04:47.856	22km ESE of Little Lake, CA	earthquake	0.260000000000000	0.930000000000000	0.037000000000000	5	reviewed	ci	ci		06	027	01804637	0500000US06027	06027	Inyo	06	26368508430	119088151	06	CA	California
2019/07/06 03:29:47.130	35.901666700000000	-117.703999999999994	7.800000000000000	3.570000000000000	mlr	9	112.000000000000000	0.063420000000000	0.090000000000000	ci	ci37219612	2020/02/22 00:10:01.184	19km ESE of Little Lake, CA	earthquake	0.350000000000000	0.700000000000000	0.049000000000000	4	reviewed	ci	ci		06	027	01804637	0500000US06027	06027	Inyo	06	26368508430	119088151	06	CA	California
2019/07/06 03:29:32.080	35.902833299999998	-117.711500000000001	3.180000000000000	4.510000000000000	mlr	27	42.000000000000000	0.066960000000000	0.150000000000000	ci	ci38457583	2019/11/15 17:37:47.310	18km ESE of Little Lake, CA	earthquake	0.200000000000000	0.600000000000000	0.191000000000000	15	reviewed	ci	ci		06	027	01804637	0500000US06027	06027	Inyo	06	26368508430	119088151	06	CA	California
2019/07/06 03:29:28.840	35.732500000000002	-117.508833300000006	7.030000000000000	4.070000000000001	mlr	8	167.000000000000000	0.110000000000000	0.190000000000000	ci	ci37219604	2019/08/08 21:19:57.040	10km WSW of Searles Valley, CA	earthquake	0.680000000000000	1.630000000000000	0.381000000000000	3	reviewed	ci	ci		06	071	00277300	0500000US06071	06071	San Bernardino	06	51954895600	117095140	06	CA	California
2019/07/06 03:29:15.860	35.865666699999998	-117.652666699999997	15.109999999999999	4.010000000000000	mlr	18	104.000000000000000	0.067010000000000	0.230000000000000	ci	ci38457575	2019/08/08 22:38:11.040	24km ESE of Little Lake, CA	earthquake	0.470000000000000	0.940000000000000	0.129000000000000	16	reviewed	ci	ci		06	027	01804637	0500000US06027	06027	Inyo	06	26368508430	119088151	06	CA	California
2019/07/06 03:29:10.290	35.656666700000002	-117.446500000000000	2.230000000000000	4.020000000000000	mlr	10	94.000000000000000	0.071170000000000	0.230000000000000	ci	ci37219596	2019/08/08 22:17:12.040	13km SSW of Searles Valley, CA	earthquake	0.480000000000000	0.710000000000000	0.117000000000000	5	reviewed	ci	ci		06	071	00277300	0500000US06071	06071	San Bernardino	06	51954895600	117095140	06	CA	California
2019/07/06 03:28:46.550	35.902500000000003	-117.722166700000002	4.760000000000000	4.190000000000002	mlr	32	39.000000000000000	0.073810000000000	0.180000000000000	ci	ci38457559	2022/09/24 01:06:55.959	17km ESE of Little Lake, CA	earthquake	0.180000000000000	0.380000000000000	0.124000000000000	34	reviewed	ci	ci		06	027	01804637	0500000US06027	06027	Inyo	06	26368508430	119088151	06	CA	California
2019/07/06 03:28:25.160	35.869500000000002	-117.690666699999994	2.660000000000000	3.980000000000000	mlr	17	100.000000000000000	0.084800000000000	0.130000000000000	ci	ci37219588	2019/08/08 22:16:30.040	21km ESE of Little Lake, CA	earthquake	0.200000000000000	0.290000000000000	0.138000000000000	13	reviewed	ci	ci		06	027	01804637	0500000US06027	06027	Inyo	06	26368508430	119088151	06	CA	California
2019/07/06 03:28:12.340	35.841166700000002	-117.659833300000003	11.449999999999999	4.090000000000000	mlr	20	84.000000000000000	0.056650000000000	0.200000000000000	ci	ci37219580	2021/02/19 19:17:37.841	24km WNW of Searles Valley, CA	earthquake	0.380000000000000	0.740000000000000	0.110000000000000	17	reviewed	ci	ci		06	027	01804637	0500000US06027	06027	Inyo	06	26368508430	119088151	06	CA	California
2019/07/06 03:28:00.730	35.910666700000000	-117.731666700000005	8.160000000000000	4.090000000000000	mlr	25	44.000000000000000	0.075720000000000	0.100000000000000	ci	ci38457551	2019/11/15 17:31:21.197	16km E of Little Lake, CA	earthquake	0.160000000000000	0.370000000000000	0.088000000000000	13	reviewed	ci	ci		06	027	01804637	0500000US06027	06027	Inyo	06	26368508430	119088151	06	CA	California
2019/07/06 03:27:36.260	35.889499999999998	-117.697500000000005	7.850000000000000	4.030000000000000	mlr	22	47.000000000000000	0.069710000000000	0.120000000000000	ci	ci37219572	2020/02/21 18:21:50.862	20km ESE of Little Lake, CA	earthquake	0.160000000000000	0.520000000000000	0.109000000000000	15	reviewed	ci	ci		06	027	01804637	0500000US06027	06027	Inyo	06	26368508430	119088151	06	CA	California
2019/07/06 03:27:25.350	35.664999999999999	-117.486666700000001	5.510000000000000	3.920000000000000	mlr	7	108.000000000000000	0.080830000000000	0.110000000000000	ci	ci37260500	2020/02/21 01:25:13.696	14km SSW of Searles Valley, CA	earthquake	0.360000000000000	1.470000000000000	0.227000000000000	3	reviewed	ci	ci		06	071	00277300	0500000US06071	06071	San Bernardino	06	51954895600	117095140	06	CA	California
2019/07/06 03:27:18.420	35.873333299999999	-117.657833299999993	6.730000000000000	3.910000000000000	mlr	10	103.000000000000000	0.074650000000000	0.170000000000000	ci	ci37260492	2020/02/21 01:27:29.111	24km ESE of Little Lake, CA	earthquake	0.420000000000000	0.950000000000000	0.113000000000000	3	reviewed	ci	ci		06	027	01804637	0500000US06027	06027	Inyo	06	26368508430	119088151	06	CA	California
2019/07/06 03:27:11.370	35.530333300000002	-117.431333300000006	3.830000000000000	4.570000000000000	mlr	7	119.000000000000000	0.054750000000000	0.100000000000000	ci	ci37219564	2019/09/06 17:32:11.137	24km ESE of Ridgecrest, CA	earthquake	0.310000000000000	0.410000000000000	0.050000000000000	2	reviewed	ci	ci		06	071	00277300	0500000US06071	06071	San Bernardino	06	51954895600	117095140	06	CA	California
2019/07/06 03:27:07.010	35.913833300000000	-117.725833300000005	8.000000000000000	4.500000000000000	mlr	27	56.000000000000000	0.070040000000000	0.180000000000000	ci	ci37219180	2019/09/26 14:30:30.040	16km E of Little Lake, CA	earthquake	0.270000000000000	0.560000000000000	0.181000000000000	20	reviewed	ci	ci		06	027	01804637	0500000US06027	06027	Inyo	06	26368508430	119088151	06	CA	California
2019/07/06 03:27:04.570	35.610500000000002	-117.417666699999998	5.770000000000000	3.840000000000000	mlr	4	268.000000000000000	0.043480000000000	0.090000000000000	ci	ci37260484	2020/02/20 22:58:34.393	17km SSW of Trona, CA	earthquake	1.060000000000000	0.620000000000000	0.042000000000000	2	reviewed	ci	ci		06	071	00277300	0500000US06071	06071	San Bernardino	06	51954895600	117095140	06	CA	California
2019/07/06 03:26:51.990	35.887500000000003	-117.649500000000003	10.859999999999999	4.090000000000000	mlr	19	111.000000000000000	0.060280000000000	0.160000000000000	ci	ci37219556	2019/08/08 22:14:11.040	24km ESE of Little Lake, CA	earthquake	0.300000000000000	0.440000000000000	0.141000000000000	12	reviewed	ci	ci		06	027	01804637	0500000US06027	06027	Inyo	06	26368508430	119088151	06	CA	California
2019/07/06 03:26:40.490	35.899833299999997	-117.695499999999996	6.890000000000000	3.570000000000000	mlr	9	161.000000000000000	0.060350000000000	0.060000000000000	ci	ci37219548	2019/08/08 22:13:26.040	20km ESE of Little Lake, CA	earthquake	0.190000000000000	0.330000000000000	0.200000000000000	5	reviewed	ci	ci		06	027	01804637	0500000US06027	06027	Inyo	06	26368508430	119088151	06	CA	California
2019/07/06 03:26:27.680	35.613500000000002	-117.436833300000004	6.110000000000000	3.760000000000000	mlr	6	166.000000000000000	0.033960000000000	0.090000000000000	ci	ci37260476	2020/02/20 22:23:22.967	17km S of Searles Valley, CA	earthquake	0.290000000000000	0.450000000000000	0.284000000000000	3	reviewed	ci	ci		06	071	00277300	0500000US06071	06071	San Bernardino	06	51954895600	117095140	06	CA	California
2019/07/06 03:26:04.010	35.833166700000000	-117.645166700000004	8.100000000000000	4.020000000000000	mlr	29	48.000000000000000	0.042450000000000	0.200000000000000	ci	ci37219540	2019/08/08 22:12:09.040	23km WNW of Searles Valley, CA	earthquake	0.260000000000000	0.630000000000000	0.145000000000000	17	reviewed	ci	ci		06	027	01804637	0500000US06027	06027	Inyo	06	26368508430	119088151	06	CA	California
2019/07/06 03:25:49.560	35.654333299999998	-117.477999999999994	1.750000000000000	3.980000000000000	mlr	8	111.000000000000000	0.068900000000000	0.090000000000000	ci	ci37260460	2020/02/20 21:58:55.937	14km SSW of Searles Valley, CA	earthquake	0.280000000000000	0.360000000000000	0.062000000000000	2	reviewed	ci	ci		06	071	00277300	0500000US06071	06071	San Bernardino	06	51954895600	117095140	06	CA	California
2019/07/06 03:25:42.310	35.870833300000001	-117.665499999999994	8.060000000000000	3.670000000000000	mlr	8	169.000000000000000	0.077880000000000	0.040000000000000	ci	ci37260468	2020/02/20 21:57:23.483	23km ESE of Little Lake, CA	earthquake	0.220000000000000	0.570000000000000	0.075000000000000	3	reviewed	ci	ci		06	027	01804637	0500000US06027	06027	Inyo	06	26368508430	119088151	06	CA	California
2019/07/06 03:25:27.970	35.860666700000003	-117.670833299999998	10.320000000000000	4.610000000000000	mlr	37	43.000000000000000	0.074560000000000	0.200000000000000	ci	ci37219172	2019/09/26 14:30:25.040	23km ESE of Little Lake, CA	earthquake	0.220000000000000	0.390000000000000	0.126000000000000	30	reviewed	ci	ci		06	027	01804637	0500000US06027	06027	Inyo	06	26368508430	119088151	06	CA	California
2019/07/06 03:25:19.720	35.902999999999999	-117.691166699999997	7.010000000000000	3.910000000000000	mlr	11	113.000000000000000	0.055710000000000	0.070000000000000	ci	ci37219524	2019/08/08 21:26:01.040	20km E of Little Lake, CA	earthquake	0.270000000000000	0.540000000000000	0.135000000000000	7	reviewed	ci	ci		06	027	01804637	0500000US06027	06027	Inyo	06	26368508430	119088151	06	CA	California
2019/07/06 03:24:56.850	35.869999999999997	-117.569500000000005	10.810000000000000	3.920000000000000	mlr	16	119.000000000000000	0.058730000000000	0.110000000000000	ci	ci37260452	2020/02/20 20:17:54.918	19km NW of Searles Valley, CA	earthquake	0.300000000000000	0.480000000000000	0.114000000000000	9	reviewed	ci	ci		06	027	01804637	0500000US06027	06027	Inyo	06	26368508430	119088151	06	CA	California
2019/07/06 03:24:33.520	35.891166699999999	-117.675500000000000	7.420000000000000	4.070000000000001	mlr	9	86.000000000000000	0.060170000000000	0.170000000000000	ci	ci37219516	2021/02/19 19:17:40.687	21km ESE of Little Lake, CA	earthquake	0.520000000000000	1.250000000000000	0.052000000000000	8	reviewed	ci	ci		06	027	01804637	0500000US06027	06027	Inyo	06	26368508430	119088151	06	CA	California
2019/07/06 03:24:22.370	35.901833300000000	-117.727333299999998	5.300000000000000	4.190000000000002	mlr	26	38.000000000000000	0.077550000000000	0.180000000000000	ci	ci38457535	2019/08/07 23:28:15.040	17km ESE of Little Lake, CA	earthquake	0.220000000000000	0.830000000000000	0.156000000000000	18	reviewed	ci	ci		06	027	01804637	0500000US06027	06027	Inyo	06	26368508430	119088151	06	CA	California
2019/07/06 03:24:15.200	35.901333299999997	-117.707499999999996	7.110000000000000	3.520000000000000	mlr	10	109.000000000000000	0.065640000000000	0.090000000000000	ci	ci37260444	2020/02/20 19:42:21.849	18km ESE of Little Lake, CA	earthquake	0.230000000000000	0.540000000000000	0.087000000000000	6	reviewed	ci	ci		06	027	01804637	0500000US06027	06027	Inyo	06	26368508430	119088151	06	CA	California
2019/07/06 03:24:07.550	35.887666699999997	-117.720166699999993	7.950000000000000	3.910000000000000	mlr	7	183.000000000000000	0.082590000000000	0.080000000000000	ci	ci37219508	2021/02/19 19:17:39.295	18km ESE of Little Lake, CA	earthquake	0.360000000000000	0.890000000000000	0.095000000000000	6	reviewed	ci	ci		06	027	01804637	0500000US06027	06027	Inyo	06	26368508430	119088151	06	CA	California
2019/07/06 03:23:50.720	35.803166699999998	-117.617833300000001	11.440000000000000	4.840000000000000	mlr	39	54.000000000000000	0.020740000000000	0.230000000000000	ci	ci37219164	2019/11/15 17:26:02.971	20km WNW of Searles Valley, CA	earthquake	0.260000000000000	0.530000000000000	0.174000000000000	52	reviewed	ci	ci		06	027	01804637	0500000US06027	06027	Inyo	06	26368508430	119088151	06	CA	California
2019/07/06 03:23:34.710	35.568500000000000	-117.516499999999994	10.820000000000000	4.220000000000000	mlr	9	129.000000000000000	0.047770000000000	0.120000000000000	ci	ci37219476	2019/08/08 22:10:58.040	16km ESE of Ridgecrest, CA	earthquake	0.390000000000000	0.300000000000000	0.383000000000000	5	reviewed	ci	ci		06	071	00277300	0500000US06071	06071	San Bernardino	06	51954895600	117095140	06	CA	California
2019/07/06 03:23:29.560	35.877833299999999	-117.724000000000004	6.140000000000000	4.000000000000000	mlr	9	255.000000000000000	0.091980000000000	0.110000000000000	ci	ci37260316	2020/02/20 19:25:12.744	18km ESE of Little Lake, CA	earthquake	0.550000000000000	1.090000000000000	0.044000000000000	5	reviewed	ci	ci		06	027	01804637	0500000US06027	06027	Inyo	06	26368508430	119088151	06	CA	California
2019/07/06 03:23:19.870	35.860999999999997	-117.677833300000003	6.820000000000000	4.520000000000000	mlr	13	85.000000000000000	0.079370000000000	0.240000000000000	ci	ci37219468	2019/08/08 22:10:14.040	22km ESE of Little Lake, CA	earthquake	0.470000000000000	1.030000000000000	0.143000000000000	6	reviewed	ci	ci		06	027	01804637	0500000US06027	06027	Inyo	06	26368508430	119088151	06	CA	California
2019/07/06 03:23:07.570	35.837833300000000	-117.640666699999997	9.750000000000000	3.780000000000000	mlr	9	132.000000000000000	0.041420000000000	0.060000000000000	ci	ci37260308	2020/02/20 01:13:37.921	23km WNW of Searles Valley, CA	earthquake	0.220000000000000	0.630000000000000	0.070000000000000	7	reviewed	ci	ci		06	027	01804637	0500000US06027	06027	Inyo	06	26368508430	119088151	06	CA	California
2019/07/06 03:22:48.300	35.890999999999998	-117.736500000000007	9.100000000000000	4.640000000000000	mlr	29	34.000000000000000	0.085430000000000	0.160000000000000	ci	ci37219156	2019/11/15 17:17:41.338	16km ESE of Little Lake, CA	earthquake	0.200000000000000	0.430000000000000	0.120000000000000	21	reviewed	ci	ci		06	027	01804637	0500000US06027	06027	Inyo	06	26368508430	119088151	06	CA	California
2019/07/06 03:22:35.630	35.616666700000003	-117.430166700000001	9.350000000000000	4.730000000000000	mlr	7	180.000000000000000	0.039840000000000	0.140000000000000	ci	ci37219500	2021/02/19 19:17:42.104	17km S of Searles Valley, CA	earthquake	0.660000000000000	0.690000000000000	0.035000000000000	3	reviewed	ci	ci		06	071	00277300	0500000US06071	06071	San Bernardino	06	51954895600	117095140	06	CA	California
2019/07/06 03:22:27.160	35.617166699999999	-117.427499999999995	8.449999999999999	4.460000000000000	mlr	7	174.000000000000000	0.041670000000000	0.160000000000000	ci	ci37219492	2019/08/08 22:09:44.040	17km S of Searles Valley, CA	earthquake	0.580000000000000	0.880000000000000	0.067000000000000	4	reviewed	ci	ci		06	071	00277300	0500000US06071	06071	San Bernardino	06	51954895600	117095140	06	CA	California
2019/07/06 03:22:17.100	35.747999999999998	-117.545666699999998	3.900000000000000	4.550000000000000	mlr	22	70.000000000000000	0.079660000000000	0.200000000000000	ci	ci37219484	2019/08/08 22:07:42.040	13km W of Searles Valley, CA	earthquake	0.280000000000000	0.720000000000000	0.199000000000000	14	reviewed	ci	ci		06	071	00277300	0500000US06071	06071	San Bernardino	06	51954895600	117095140	06	CA	California
2019/07/06 03:22:03.570	35.921666700000003	-117.728999999999999	8.170000000000000	4.640000000000000	mlr	21	52.000000000000000	0.068970000000000	0.150000000000000	ci	ci38457519	2019/11/15 17:23:05.605	16km E of Little Lake, CA	earthquake	0.250000000000000	0.540000000000000	0.148000000000000	13	reviewed	ci	ci		06	027	01804637	0500000US06027	06027	Inyo	06	26368508430	119088151	06	CA	California
2019/07/06 03:21:19.190	35.542333300000003	-117.505333300000004	5.600000000000000	4.150000000000001	mlr	4	183.000000000000000	0.056380000000000	0.060000000000000	ci	ci37260300	2020/02/19 23:17:27.113	18km ESE of Ridgecrest, CA	earthquake	1.540000000000000	2.090000000000000	0.005000000000000	2	reviewed	ci	ci		06	071	00277300	0500000US06071	06071	San Bernardino	06	51954895600	117095140	06	CA	California
2019/07/06 03:21:10.050	35.830666700000002	-117.660166700000005	5.860000000000000	4.330000000000000	mlr	15	103.000000000000000	0.053050000000000	0.210000000000000	ci	ci37222204	2020/02/19 23:11:11.614	23km N of Ridgecrest, CA	earthquake	0.440000000000000	1.240000000000000	0.144000000000000	5	reviewed	ci	ci		06	027	01804637	0500000US06027	06027	Inyo	06	26368508430	119088151	06	CA	California
2019/07/06 03:20:41.140	35.949666700000002	-117.737666700000005	9.279999999999999	4.810000000000000	mlr	13	93.000000000000000	0.064930000000000	0.090000000000000	ci	ci37222196	2019/08/15 20:09:34.004	15km E of Little Lake, CA	earthquake	0.230000000000000	0.450000000000000	0.162000000000000	11	reviewed	ci	ci		06	027	01804637	0500000US06027	06027	Inyo	06	26368508430	119088151	06	CA	California
2019/07/06 03:20:36.080	36.006833299999997	-117.852500000000006	13.930000000000000	4.330000000000000	mlr	4	163.000000000000000	0.030740000000000	0.220000000000000	ci	ci37222188	2019/08/15 20:10:48.498	9km NNE of Little Lake, CA	earthquake	2.000000000000000	1.250000000000000	0.095000000000000	4	reviewed	ci	ci		06	027	01804637	0500000US06027	06027	Inyo	06	26368508430	119088151	06	CA	California
2019/07/06 03:19:53.040	35.769500000000001	-117.599333299999998	8.000000000000000	7.100000000000000	mw	77	43.000000000000000	0.046160000000000	0.220000000000000	ci	ci38457511	2023/11/18 05:17:19.491	Ridgecrest Earthquake Sequence	earthquake	0.190000000000000	31.609999999999999	0.028000000000000	126	reviewed	ci	ci		06	071	00277300	0500000US06071	06071	San Bernardino	06	51954895600	117095140	06	CA	California
2019/07/06 03:17:13.500	35.745333299999999	-117.560833299999999	6.500000000000000	4.140000000000000	ml	27	68.000000000000000	0.076320000000000	0.150000000000000	ci	ci37257780	2020/02/06 19:48:24.565	14km W of Searles Valley, CA	earthquake	0.210000000000000	0.570000000000000	0.095000000000000	15	reviewed	ci	ci		06	071	00277300	0500000US06071	06071	San Bernardino	06	51954895600	117095140	06	CA	California
2019/07/06 03:16:32.480	35.725333300000003	-117.553500000000000	0.880000000000000	4.970000000000000	mw	83	35.000000000000000	0.097050000000000	0.190000000000000	ci	ci38457487	2020/04/05 23:26:37.030	14km WSW of Searles Valley, CA	earthquake	0.130000000000000	0.310000000000000		6	reviewed	ci	ci		06	071	00277300	0500000US06071	06071	San Bernardino	06	51954895600	117095140	06	CA	California
2019/07/06 00:51:25.700	35.750166700000001	-117.584166699999997	6.600000000000000	3.670000000000000	mlr	70	43.000000000000000	0.066330000000000	0.140000000000000	ci	ci38456615	2022/06/16 17:43:58.847	16km W of Searles Valley, CA	earthquake	0.090000000000000	0.280000000000000	0.188000000000000	61	reviewed	ci	ci		06	071	00277300	0500000US06071	06071	San Bernardino	06	51954895600	117095140	06	CA	California
2019/07/06 00:13:02.720	35.728166700000003	-117.561833300000004	3.130000000000000	3.500000000000000	ml	57	44.000000000000000	0.092080000000000	0.210000000000000	ci	ci38456351	2022/06/19 00:29:18.255	15km WSW of Searles Valley, CA	earthquake	0.150000000000000	0.630000000000000	0.170000000000000	38	reviewed	ci	ci		06	071	00277300	0500000US06071	06071	San Bernardino	06	51954895600	117095140	06	CA	California
2019/07/05 17:02:36.510	35.617500000000000	-117.579666700000004	10.830000000000000	3.840000000000000	mw	81	33.000000000000000	0.100600000000000	0.150000000000000	ci	ci38453279	2019/09/26 14:30:21.040	9km E of Ridgecrest, CA	earthquake	0.090000000000000	0.210000000000000		4	reviewed	ci	ci		06	071	00277300	0500000US06071	06071	San Bernardino	06	51954895600	117095140	06	CA	California
2019/07/05 14:39:33.450	35.742166699999999	-117.566666699999999	2.890000000000000	3.940000000000000	mw	70	44.000000000000000	0.077580000000000	0.150000000000000	ci	ci38452095	2019/09/26 14:30:20.040	15km W of Searles Valley, CA	earthquake	0.100000000000000	0.260000000000000		6	reviewed	ci	ci		06	071	00277300	0500000US06071	06071	San Bernardino	06	51954895600	117095140	06	CA	California
2019/07/05 12:55:04.830	35.751500000000000	-117.564333300000001	7.350000000000000	3.650000000000000	mw	70	44.000000000000000	0.069550000000000	0.150000000000000	ci	ci38451239	2020/06/04 03:27:09.140	15km W of Searles Valley, CA	earthquake	0.100000000000000	0.390000000000000		4	reviewed	ci	ci		06	071	00277300	0500000US06071	06071	San Bernardino	06	51954895600	117095140	06	CA	California
2019/07/05 12:38:30.020	35.771666699999997	-117.570666700000004	6.820000000000000	4.090000000000000	mw	73	44.000000000000000	0.049100000000000	0.140000000000000	ci	ci38451079	2019/11/15 17:04:55.384	15km W of Searles Valley, CA	earthquake	0.120000000000000	0.340000000000000		6	reviewed	ci	ci		06	071	00277300	0500000US06071	06071	San Bernardino	06	51954895600	117095140	06	CA	California
2019/07/05 11:08:40.190	35.757500000000000	-117.571500000000000	7.020000000000000	3.750000000000000	mlr	24	74.000000000000000	0.061840000000000	0.110000000000000	ci	ci37260284	2020/02/19 19:45:13.183	15km W of Searles Valley, CA	earthquake	0.190000000000000	0.400000000000000	0.130000000000000	13	reviewed	ci	ci		06	071	00277300	0500000US06071	06071	San Bernardino	06	51954895600	117095140	06	CA	California
2019/07/05 11:07:53.040	35.760333299999999	-117.575000000000003	6.950000000000000	5.370000000000000	mw	79	43.000000000000000	0.058240000000000	0.200000000000000	ci	ci38450263	2020/07/14 17:30:09.310	16km W of Searles Valley, CA	earthquake	0.130000000000000	0.360000000000000		6	reviewed	ci	ci		06	071	00277300	0500000US06071	06071	San Bernardino	06	51954895600	117095140	06	CA	California
2019/07/05 10:59:38.920	35.601999999999997	-117.590166699999997	2.820000000000000	3.540000000000000	mw	77	24.000000000000000	0.105400000000000	0.140000000000000	ci	ci38450223	2019/09/26 14:30:18.040	8km ESE of Ridgecrest, CA	earthquake	0.090000000000000	0.270000000000000		6	reviewed	ci	ci		06	071	00277300	0500000US06071	06071	San Bernardino	06	51954895600	117095140	06	CA	California
2019/07/05 09:46:29.080	35.649666699999997	-117.548166699999996	2.300000000000000	3.620000000000000	ml	72	52.000000000000000	0.094230000000000	0.130000000000000	ci	ci38449719	2019/09/26 14:30:17.040	12km ENE of Ridgecrest, CA	earthquake	0.080000000000000	0.240000000000000	0.206000000000000	46	reviewed	ci	ci		06	071	00277300	0500000US06071	06071	San Bernardino	06	51954895600	117095140	06	CA	California
2019/07/05 07:27:37.110	35.750333300000001	-117.563166699999996	6.890000000000000	3.720000000000000	mw	72	44.000000000000000	0.070990000000000	0.160000000000000	ci	ci38448791	2019/09/26 14:30:17.040	14km W of Searles Valley, CA	earthquake	0.100000000000000	0.300000000000000		4	reviewed	ci	ci		06	071	00277300	0500000US06071	06071	San Bernardino	06	51954895600	117095140	06	CA	California
2019/07/05 06:09:23.110	35.622833300000003	-117.571666699999994	7.250000000000000	3.650000000000000	mw	70	37.000000000000000	0.096290000000000	0.130000000000000	ci	ci38448295	2022/06/16 17:43:21.240	9km E of Ridgecrest, CA	earthquake	0.090000000000000	0.420000000000000		6	reviewed	ci	ci		06	071	00277300	0500000US06071	06071	San Bernardino	06	51954895600	117095140	06	CA	California
2019/07/05 04:14:45.300	35.699333299999999	-117.480999999999995	1.160000000000000	3.560000000000000	ml	62	23.000000000000000	0.113600000000000	0.150000000000000	ci	ci38447623	2019/09/26 14:30:16.040	10km SW of Searles Valley, CA	earthquake	0.110000000000000	0.220000000000000	0.104000000000000	38	reviewed	ci	ci		06	071	00277300	0500000US06071	06071	San Bernardino	06	51954895600	117095140	06	CA	California
2019/07/05 04:11:38.570	35.722000000000001	-117.554500000000004	2.020000000000000	3.530000000000000	mw	71	36.000000000000000	0.099860000000000	0.150000000000000	ci	ci38447591	2019/09/26 14:30:16.040	14km WSW of Searles Valley, CA	earthquake	0.100000000000000	0.210000000000000		4	reviewed	ci	ci		06	071	00277300	0500000US06071	06071	San Bernardino	06	51954895600	117095140	06	CA	California
2019/07/05 02:01:59.010	35.640166700000002	-117.546166700000001	11.300000000000001	3.980000000000000	mw	71	37.000000000000000	0.086880000000000	0.170000000000000	ci	ci38446647	2019/09/26 14:30:15.040	12km E of Ridgecrest, CA	earthquake	0.130000000000000	0.390000000000000		6	reviewed	ci	ci		06	071	00277300	0500000US06071	06071	San Bernardino	06	51954895600	117095140	06	CA	California
2019/07/05 00:45:39.460	35.694666699999999	-117.508333300000004	6.220000000000000	3.850000000000000	mw	79	22.000000000000000	0.114300000000000	0.140000000000000	ci	ci38446159	2019/09/26 14:30:15.040	12km SW of Searles Valley, CA	earthquake	0.090000000000000	0.360000000000000		5	reviewed	ci	ci		06	071	00277300	0500000US06071	06071	San Bernardino	06	51954895600	117095140	06	CA	California
2019/07/05 00:32:06.670	35.703333299999997	-117.482833299999996	1.000000000000000	4.020000000000000	mw	68	23.000000000000000	0.117800000000000	0.140000000000000	ci	ci38446071	2020/05/21 01:07:37.714	10km SW of Searles Valley, CA	earthquake	0.100000000000000	0.240000000000000		6	reviewed	ci	ci		06	071	00277300	0500000US06071	06071	San Bernardino	06	51954895600	117095140	06	CA	California
2019/07/05 00:18:01.410	35.771833299999997	-117.617833300000001	2.590000000000000	4.040000000000000	mw	67	43.000000000000000	0.046820000000000	0.140000000000000	ci	ci38445975	2019/09/26 14:30:14.040	18km NNE of Ridgecrest, CA	earthquake	0.100000000000000	0.240000000000000		6	reviewed	ci	ci		06	071	00277300	0500000US06071	06071	San Bernardino	06	51954895600	117095140	06	CA	California
2019/07/04 23:42:33.830	35.747833300000003	-117.567833300000004	4.360000000000001	3.720000000000000	mw	55	44.000000000000000	0.071930000000000	0.150000000000000	ci	ci38445751	2019/09/26 14:30:14.040	15km W of Searles Valley, CA	earthquake	0.130000000000000	0.390000000000000		6	reviewed	ci	ci		06	071	00277300	0500000US06071	06071	San Bernardino	06	51954895600	117095140	06	CA	California
2019/07/04 23:34:02.380	35.601166700000000	-117.610666699999996	4.750000000000000	4.040000000000000	mw	52	54.000000000000000	0.121900000000000	0.240000000000000	ci	ci38445703	2020/05/21 01:06:51.063	6km ESE of Ridgecrest, CA	earthquake	0.230000000000000	0.840000000000000		4	reviewed	ci	ci		06	071	00277300	0500000US06071	06071	San Bernardino	06	51954895600	117095140	06	CA	California
2019/07/04 23:34:00.630	35.662333300000000	-117.524500000000003	2.610000000000000	3.820000000000000	ml	30	45.000000000000000	0.091110000000000	0.140000000000000	ci	ci37420973	2019/09/26 14:31:03.040	14km ENE of Ridgecrest, CA	earthquake	0.240000000000000	0.580000000000000	0.203000000000000	7	reviewed	ci	ci		06	071	00277300	0500000US06071	06071	San Bernardino	06	51954895600	117095140	06	CA	California
2019/07/04 23:12:40.400	35.673166700000003	-117.471333299999998	9.010000000000000	3.530000000000000	ml	50	38.000000000000000	0.086800000000000	0.140000000000000	ci	ci38445495	2022/06/19 00:28:53.911	12km SSW of Searles Valley, CA	earthquake	0.130000000000000	0.350000000000000	0.147000000000000	39	reviewed	ci	ci		06	071	00277300	0500000US06071	06071	San Bernardino	06	51954895600	117095140	06	CA	California
2019/07/04 22:12:08.490	35.746333300000003	-117.563666699999999	5.760000000000000	4.430000000000000	mw	74	44.000000000000000	0.074520000000000	0.150000000000000	ci	ci38445087	2020/02/18 22:37:59.513	15km W of Searles Valley, CA	earthquake	0.100000000000000	0.420000000000000		6	reviewed	ci	ci		06	071	00277300	0500000US06071	06071	San Bernardino	06	51954895600	117095140	06	CA	California
2019/07/04 22:05:22.270	35.711500000000001	-117.477000000000004	1.320000000000000	3.560000000000000	ml	39	64.000000000000000	0.125300000000000	0.130000000000000	ci	ci37225444	2022/06/18 16:48:02.806	9km SW of Searles Valley, CA	earthquake	0.140000000000000	0.300000000000000	0.146000000000000	41	reviewed	ci	ci		06	071	00277300	0500000US06071	06071	San Bernardino	06	51954895600	117095140	06	CA	California
2019/07/04 20:14:50.340	35.699166699999999	-117.512500000000003	5.750000000000000	3.990000000000000	mlr	74	23.000000000000000	0.119700000000000	0.150000000000000	ci	ci38444215	2019/09/26 14:30:13.040	12km SW of Searles Valley, CA	earthquake	0.110000000000000	0.450000000000000	0.150000000000000	333	reviewed	ci	ci		06	071	00277300	0500000US06071	06071	San Bernardino	06	51954895600	117095140	06	CA	California
2019/07/04 19:56:00.500	35.662333300000000	-117.524000000000001	1.490000000000000	4.160000000000000	mw	81	23.000000000000000	0.090890000000000	0.180000000000000	ci	ci38444103	2019/09/26 14:30:12.040	14km ENE of Ridgecrest, CA	earthquake	0.100000000000000	0.260000000000000		6	reviewed	ci	ci		06	071	00277300	0500000US06071	06071	San Bernardino	06	51954895600	117095140	06	CA	California
2019/07/04 19:21:32.090	35.671500000000002	-117.478833300000005	5.160000000000000	4.500000000000000	mw	79	24.000000000000000	0.085890000000000	0.160000000000000	ci	ci38443871	2019/09/26 14:30:12.040	13km SSW of Searles Valley, CA	earthquake	0.120000000000000	0.390000000000000		4	reviewed	ci	ci		06	071	00277300	0500000US06071	06071	San Bernardino	06	51954895600	117095140	06	CA	California
2019/07/04 18:56:22.030	35.708666700000002	-117.554166699999996	1.160000000000000	4.210000000000000	mlr	18	89.000000000000000	0.112500000000000	0.260000000000000	ci	ci37420717	2019/07/31 15:54:21.742	15km NE of Ridgecrest, CA	earthquake	0.380000000000000	0.600000000000000	0.124000000000000	25	reviewed	ci	ci		06	071	00277300	0500000US06071	06071	San Bernardino	06	51954895600	117095140	06	CA	California
2019/07/04 18:56:06.420	35.716000000000001	-117.560000000000002	1.920000000000000	4.580000000000000	mw	82	36.000000000000000	0.104100000000000	0.170000000000000	ci	ci38443719	2020/05/21 01:06:05.310	15km NE of Ridgecrest, CA	earthquake	0.090000000000000	0.210000000000000		6	reviewed	ci	ci		06	071	00277300	0500000US06071	06071	San Bernardino	06	51954895600	117095140	06	CA	California
2019/07/04 18:54:13.990	35.597499999999997	-117.599666700000000	5.330000000000000	4.070000000000001	mlr	58	30.000000000000000	0.112600000000000	0.130000000000000	ci	ci38443703	2020/05/21 01:05:12.109	7km ESE of Ridgecrest, CA	earthquake	0.110000000000000	0.660000000000000	0.145000000000000	334	reviewed	ci	ci		06	071	00277300	0500000US06071	06071	San Bernardino	06	51954895600	117095140	06	CA	California
2019/07/04 18:50:15.910	35.682000000000002	-117.496166700000003	1.260000000000000	3.700000000000000	mlr	45	54.000000000000000	0.099230000000000	0.190000000000000	ci	ci38443671	2019/09/26 14:30:11.040	13km SW of Searles Valley, CA	earthquake	0.170000000000000	0.350000000000000	0.145000000000000	262	reviewed	ci	ci		06	071	00277300	0500000US06071	06071	San Bernardino	06	51954895600	117095140	06	CA	California
2019/07/04 18:47:22.600	35.675500000000000	-117.471999999999994	10.270000000000000	4.020000000000000	mlr	22	169.000000000000000	0.089160000000000	0.170000000000000	ci	ci37421213	2019/08/28 20:56:31.600	12km SSW of Searles Valley, CA	earthquake	0.340000000000000	0.770000000000000	0.114000000000000	15	reviewed	ci	ci		06	071	00277300	0500000US06071	06071	San Bernardino	06	51954895600	117095140	06	CA	California
2019/07/04 18:47:06.590	35.675833300000001	-117.485333299999994	8.529999999999999	4.340000000000000	mw	65	47.000000000000000	0.091110000000000	0.160000000000000	ci	ci38443647	2019/09/26 14:30:11.040	13km SW of Searles Valley, CA	earthquake	0.140000000000000	0.430000000000000		4	reviewed	ci	ci		06	071	00277300	0500000US06071	06071	San Bernardino	06	51954895600	117095140	06	CA	California
2019/07/04 18:39:44.440	35.601333300000000	-117.596999999999994	2.810000000000000	4.590000000000000	mw	48	39.000000000000000	0.110900000000000	0.140000000000000	ci	ci38443607	2020/05/21 01:04:23.535	7km ESE of Ridgecrest, CA	earthquake	0.130000000000000	0.430000000000000		4	reviewed	ci	ci		06	071	00277300	0500000US06071	06071	San Bernardino	06	51954895600	117095140	06	CA	California
2019/07/04 18:28:43.640	35.666166699999998	-117.565666699999994	7.140000000000000	3.750000000000000	mlr	45	43.000000000000000	0.115900000000000	0.130000000000000	ci	ci38443543	2022/06/16 17:42:59.588	11km ENE of Ridgecrest, CA	earthquake	0.130000000000000	0.460000000000000	0.143000000000000	30	reviewed	ci	ci		06	071	00277300	0500000US06071	06071	San Bernardino	06	51954895600	117095140	06	CA	California
2019/07/04 18:27:59.440	35.744999999999997	-117.552166700000001	6.640000000000000	4.230000000000002	mlr	57	44.000000000000000	0.079640000000000	0.150000000000000	ci	ci38443535	2019/09/26 14:30:10.040	14km W of Searles Valley, CA	earthquake	0.120000000000000	0.410000000000000	0.141000000000000	43	reviewed	ci	ci		06	071	00277300	0500000US06071	06071	San Bernardino	06	51954895600	117095140	06	CA	California
2019/07/04 18:13:51.400	35.708166700000000	-117.484999999999999	6.440000000000000	3.500000000000000	ml	27	63.000000000000000	0.122800000000000	0.160000000000000	ci	ci38443439	2019/09/26 14:31:02.040	10km SW of Searles Valley, CA	earthquake	0.200000000000000	0.710000000000000	0.178000000000000	166	reviewed	ci	ci		06	071	00277300	0500000US06071	06071	San Bernardino	06	51954895600	117095140	06	CA	California
2019/07/04 18:08:45.070	35.710833299999997	-117.476833299999996	1.170000000000000	3.550000000000000	ml	29	108.000000000000000	0.124600000000000	0.160000000000000	ci	ci37223308	2019/09/26 14:31:14.040	9km SW of Searles Valley, CA	earthquake	0.220000000000000	0.510000000000000	0.123000000000000	216	reviewed	ci	ci		06	071	00277300	0500000US06071	06071	San Bernardino	06	51954895600	117095140	06	CA	California
2019/07/04 18:07:09.270	35.599166699999998	-117.610166699999994	2.120000000000000	3.510000000000000	mlr	42	37.000000000000000	0.121300000000000	0.180000000000000	ci	ci38443391	2022/06/16 17:42:42.698	6km ESE of Ridgecrest, CA	earthquake	0.160000000000000	0.310000000000000	0.165000000000000	49	reviewed	ci	ci		06	071	00277300	0500000US06071	06071	San Bernardino	06	51954895600	117095140	06	CA	California
2019/07/04 18:06:16.110	35.660666700000000	-117.522999999999996	2.140000000000000	3.790000000000000	mlr	47	61.000000000000000	0.089050000000000	0.160000000000000	ci	ci38443383	2019/09/26 14:30:10.040	14km ENE of Ridgecrest, CA	earthquake	0.140000000000000	0.370000000000000	0.128000000000000	33	reviewed	ci	ci		06	071	00277300	0500000US06071	06071	San Bernardino	06	51954895600	117095140	06	CA	California
2019/07/04 18:01:23.180	35.687666700000001	-117.508499999999998	1.260000000000000	3.530000000000000	mlr	37	62.000000000000000	0.107800000000000	0.160000000000000	ci	ci37422005	2022/06/19 00:26:32.632	13km SW of Searles Valley, CA	earthquake	0.210000000000000	0.410000000000000	0.163000000000000	230	reviewed	ci	ci		06	071	00277300	0500000US06071	06071	San Bernardino	06	51954895600	117095140	06	CA	California
2019/07/04 17:47:17.810	35.745500000000000	-117.546499999999995	7.110000000000000	3.500000000000000	mlr	48	45.000000000000000	0.081440000000000	0.150000000000000	ci	ci38443279	2022/06/16 17:42:21.084	13km W of Searles Valley, CA	earthquake	0.130000000000000	0.360000000000000	0.137000000000000	44	reviewed	ci	ci		06	071	00277300	0500000US06071	06071	San Bernardino	06	51954895600	117095140	06	CA	California
2019/07/04 17:44:32.820	35.687500000000000	-117.507166699999999	1.540000000000000	3.860000000000000	mlr	65	23.000000000000000	0.107200000000000	0.200000000000000	ci	ci38443255	2019/09/26 14:30:09.040	13km SW of Searles Valley, CA	earthquake	0.130000000000000	0.350000000000000	0.158000000000000	244	reviewed	ci	ci		06	071	00277300	0500000US06071	06071	San Bernardino	06	51954895600	117095140	06	CA	California
2019/07/04 17:43:29.200	35.678300000000000	-117.548800000000000	5.150000000000000	3.600000000000000	ml		68.000000000000000	0.115000000000000	0.590000000000000	us	us70004a0z	2022/06/19 01:15:26.670	12 km ENE of Ridgecrest, California	earthquake	0.800000000000000	3.400000000000000	0.226000000000000	7	reviewed	us	ci		06	071	00277300	0500000US06071	06071	San Bernardino	06	51954895600	117095140	06	CA	California
2019/07/04 17:40:34.900	35.694833299999999	-117.501833300000001	2.040000000000000	3.540000000000000	ml	12	144.000000000000000	0.112800000000000	0.100000000000000	ci	ci37222508	2019/08/19 17:37:31.677	12km SW of Searles Valley, CA	earthquake	0.240000000000000	0.300000000000000	0.108000000000000	8	reviewed	ci	ci		06	071	00277300	0500000US06071	06071	San Bernardino	06	51954895600	117095140	06	CA	California
2019/07/04 17:40:18.520	35.707000000000001	-117.510166699999999	8.660000000000000	4.130000000000000	mlr	37	61.000000000000000	0.126400000000000	0.160000000000000	ci	ci38443231	2020/05/21 01:03:18.515	12km SW of Searles Valley, CA	earthquake	0.180000000000000	0.650000000000000	0.136000000000000	17	reviewed	ci	ci		06	071	00277300	0500000US06071	06071	San Bernardino	06	51954895600	117095140	06	CA	California
2019/07/04 17:40:02.250	35.725333300000003	-117.570833300000004	6.630000000000000	3.800000000000000	mlr	34	56.000000000000000	0.092780000000000	0.160000000000000	ci	ci38443223	2019/09/26 14:30:09.040	15km NE of Ridgecrest, CA	earthquake	0.180000000000000	0.590000000000000	0.142000000000000	34	reviewed	ci	ci		06	071	00277300	0500000US06071	06071	San Bernardino	06	51954895600	117095140	06	CA	California
2019/07/04 17:39:35.360	35.687666700000001	-117.493166700000003	10.960000000000001	3.690000000000000	mlr	34	63.000000000000000	0.104100000000000	0.160000000000000	ci	ci38443215	2022/06/19 00:28:03.186	12km SW of Searles Valley, CA	earthquake	0.210000000000000	0.390000000000000	0.194000000000000	39	reviewed	ci	ci		06	071	00277300	0500000US06071	06071	San Bernardino	06	51954895600	117095140	06	CA	California
2019/07/04 17:38:47.760	35.623500000000000	-117.596000000000004	8.550000000000002	3.500000000000000	ml	23	97.000000000000000	0.115100000000000	0.140000000000000	ci	ci37222396	2021/02/19 19:16:34.113	7km E of Ridgecrest, CA	earthquake	0.210000000000000	0.810000000000000	0.112000000000000	15	reviewed	ci	ci		06	071	00277300	0500000US06071	06071	San Bernardino	06	51954895600	117095140	06	CA	California
2019/07/04 17:38:47.500	35.621499999999997	-117.578199999999995	9.699999999999999	3.500000000000000	ml				0.620000000000000	us	us70004a0n	2019/09/26 14:30:09.040	8 km E of Ridgecrest, California	earthquake	1.200000000000000	6.200000000000000			reviewed	ci	ci		06	071	00277300	0500000US06071	06071	San Bernardino	06	51954895600	117095140	06	CA	California
2019/07/04 17:38:21.450	35.713999999999999	-117.475999999999999	1.740000000000000	3.730000000000000	mlr	22	88.000000000000000	0.127700000000000	0.160000000000000	ci	ci37421941	2019/09/26 14:30:01.040	9km SW of Searles Valley, CA	earthquake	0.240000000000000	0.430000000000000	0.263000000000000	120	reviewed	ci	ci		06	071	00277300	0500000US06071	06071	San Bernardino	06	51954895600	117095140	06	CA	California
2019/07/04 17:37:55.500	35.745666700000001	-117.551666699999998	8.289999999999999	3.860000000000000	mlr	30	69.000000000000000	0.079240000000000	0.130000000000000	ci	ci38443199	2019/09/26 14:30:09.040	14km W of Searles Valley, CA	earthquake	0.170000000000000	0.480000000000000	0.187000000000000	25	reviewed	ci	ci		06	071	00277300	0500000US06071	06071	San Bernardino	06	51954895600	117095140	06	CA	California
2019/07/04 17:37:25.640	35.675833300000001	-117.457499999999996	15.820000000000000	4.010000000000000	mlr	27	66.000000000000000	0.089220000000000	0.220000000000000	ci	ci37218996	2020/05/21 00:52:25.314	11km SSW of Searles Valley, CA	earthquake	0.360000000000000	0.870000000000000	0.136000000000000	20	reviewed	ci	ci		06	071	00277300	0500000US06071	06071	San Bernardino	06	51954895600	117095140	06	CA	California
2019/07/04 17:37:14.850	35.665500000000002	-117.516000000000005	1.640000000000000	3.970000000000000	mlr	22	65.000000000000000	0.090190000000000	0.160000000000000	ci	ci37222364	2019/09/26 14:30:00.040	15km SW of Searles Valley, CA	earthquake	0.230000000000000	0.450000000000000	0.180000000000000	13	reviewed	ci	ci		06	071	00277300	0500000US06071	06071	San Bernardino	06	51954895600	117095140	06	CA	California
2019/07/04 17:37:01.140	35.710500000000003	-117.477333299999998	1.570000000000000	3.660000000000000	mlr	22	85.000000000000000	0.124300000000000	0.120000000000000	ci	ci37222372	2019/09/26 14:30:01.040	9km SW of Searles Valley, CA	earthquake	0.190000000000000	0.370000000000000	0.165000000000000	15	reviewed	ci	ci		06	071	00277300	0500000US06071	06071	San Bernardino	06	51954895600	117095140	06	CA	California
2019/07/04 17:36:04.360	35.734166700000003	-117.574166700000006	6.410000000000000	3.940000000000000	mlr	15	100.000000000000000	0.083580000000000	0.190000000000000	ci	ci37255980	2020/02/14 20:02:47.885	16km NE of Ridgecrest, CA	earthquake	0.380000000000000	1.030000000000000	0.135000000000000	6	reviewed	ci	ci		06	071	00277300	0500000US06071	06071	San Bernardino	06	51954895600	117095140	06	CA	California
2019/07/04 17:35:52.170	35.686999999999998	-117.506166699999994	1.600000000000000	4.280000000000000	mlr	28	82.000000000000000	0.106500000000000	0.150000000000000	ci	ci37218988	2019/09/26 14:30:00.040	13km SW of Searles Valley, CA	earthquake	0.200000000000000	0.330000000000000	0.119000000000000	22	reviewed	ci	ci		06	071	00277300	0500000US06071	06071	San Bernardino	06	51954895600	117095140	06	CA	California
2019/07/04 17:35:46.340	35.693666700000001	-117.436999999999998	7.650000000000000	3.630000000000000	ml	15	212.000000000000000	0.178600000000000	0.140000000000000	ci	ci37222356	2020/02/03 19:40:42.355	9km SSW of Searles Valley, CA	earthquake	0.640000000000000	2.110000000000000	0.065000000000000	2	reviewed	ci	ci		06	071	00277300	0500000US06071	06071	San Bernardino	06	51954895600	117095140	06	CA	California
2019/07/04 17:35:17.430	35.688666699999999	-117.474000000000004	6.480000000000000	3.930000000000000	mlr	17	175.000000000000000	0.102400000000000	0.150000000000000	ci	ci37255940	2020/02/14 01:18:09.526	11km SW of Searles Valley, CA	earthquake	0.440000000000000	1.070000000000000	0.108000000000000	5	reviewed	ci	ci		06	071	00277300	0500000US06071	06071	San Bernardino	06	51954895600	117095140	06	CA	California
2019/07/04 17:35:01.660	35.643999999999998	-117.567166700000001	4.640000000000000	4.490000000000000	mlr	41	74.000000000000000	0.103000000000000	0.150000000000000	ci	ci38443191	2022/06/19 00:27:31.177	10km ENE of Ridgecrest, CA	earthquake	0.150000000000000	0.460000000000000	0.132000000000000	9	reviewed	ci	ci		06	071	00277300	0500000US06071	06071	San Bernardino	06	51954895600	117095140	06	CA	California
2019/07/04 17:33:49.000	35.705333299999999	-117.503833299999997	10.500000000000000	6.400000000000000	mw	62	47.000000000000000	0.123300000000000	0.160000000000000	ci	ci38443183	2023/11/13 21:56:00.921	Ridgecrest Earthquake Sequence	earthquake	0.150000000000000	0.360000000000000		6	reviewed	ci	ci		06	071	00277300	0500000US06071	06071	San Bernardino	06	51954895600	117095140	06	CA	California
2019/07/04 17:02:55.340	35.708166700000000	-117.503666699999997	10.600000000000000	3.980000000000000	mw	82	23.000000000000000	0.126000000000000	0.160000000000000	ci	ci38443095	2022/01/13 05:24:16.222	11km SW of Searles Valley, CA	earthquake	0.110000000000000	0.250000000000000		6	reviewed	ci	ci		06	071	00277300	0500000US06071	06071	San Bernardino	06	51954895600	117095140	06	CA	California
2019/06/23 03:53:02.890	40.273499999999999	-124.300333300000005	9.440000000000000	5.580000000000000	mw	34	159.000000000000000	0.031160000000000	0.170000000000000	nc	nc73201181	2021/12/20 21:29:47.348	6km SSW of Petrolia, CA	earthquake	0.340000000000000	0.210000000000000		6	reviewed	nc	nc		06	023	01681908	0500000US06023	06023	Humboldt	06	9241527430	1253763757	06	CA	California
2019/06/11 07:46:25.470	38.813666699999999	-122.823333300000002	1.970000000000000	4.070000000000001	mw	78	20.000000000000000	0.006619000000000	0.060000000000000	nc	nc73195396	2019/09/06 14:25:32.040	7km NW of The Geysers, CA	earthquake	0.090000000000000	0.120000000000000		7	reviewed	nc	nc		06	097	01657246	0500000US06097	06097	Sonoma	06	4081491107	497455304	06	CA	California
2019/06/04 01:44:21.280	38.833666700000002	-122.797333300000005	2.860000000000000	3.880000000000000	mw	83	31.000000000000000	0.007226000000000	0.090000000000000	nc	nc73192136	2019/08/27 17:47:24.040	7km WNW of Cobb, CA	earthquake	0.110000000000000	0.160000000000000		3	reviewed	nc	nc		06	097	01657246	0500000US06097	06097	Sonoma	06	4081491107	497455304	06	CA	California
2019/05/21 17:19:52.890	40.694833299999999	-123.963666700000005	21.449999999999999	3.780000000000000	mw	28	41.000000000000000	0.132300000000000	0.110000000000000	nc	nc73184841	2019/08/13 14:30:46.040	16km ESE of Pine Hills, CA	earthquake	0.230000000000000	0.340000000000000		3	reviewed	nc	nc		06	023	01681908	0500000US06023	06023	Humboldt	06	9241527430	1253763757	06	CA	California
2019/05/19 16:23:41.110	44.997500000000002	-123.841333333332997	44.020000000000003	3.570000000000000	ml	33	135.000000000000000		0.210000000000000	uw	uw61523381	2019/08/07 22:03:52.040	3 km ESE of Rose Lodge, Oregon	earthquake	0.390000000000000	0.630000000000000	0.157601188336654	16	reviewed	uw	uw		41	041	01135856	0500000US41041	41041	Lincoln	06	2539222440	554656148	41	OR	Oregon
2019/04/29 17:37:01.330	37.418666700000003	-118.363500000000002	7.250000000000000	3.800000000000000	mw	39	86.000000000000000	0.053150000000000	0.060000000000000	nc	nc73174010	2019/07/13 18:42:52.040	6km NE of Dixon Lane-Meadow Creek, CA	earthquake	0.250000000000000	0.660000000000000		5	reviewed	nc	nc		06	027	01804637	0500000US06027	06027	Inyo	06	26368508430	119088151	06	CA	California
2019/04/29 07:16:08.430	39.345666700000002	-123.238000000000000	6.250000000000000	4.320000000000001	mw	62	58.000000000000000	0.145300000000000	0.090000000000000	nc	nc73173775	2020/09/23 05:16:12.820	9km NNW of Redwood Valley, CA	earthquake	0.120000000000000	0.520000000000000		5	reviewed	nc	nc		06	045	00277287	0500000US06045	06045	Mendocino	06	9081426659	962946207	06	CA	California
2019/04/23 03:24:03.130	32.903833300000002	-115.511333300000004	17.010000000000002	3.730000000000000	mw	98	27.000000000000000	0.041610000000000	0.290000000000000	ci	ci38327303	2020/10/01 00:16:34.813	8km NE of Imperial, CA	earthquake	0.180000000000000	0.480000000000000		4	reviewed	ci	ci		06	025	00277277	0500000US06025	06025	Imperial	06	10817292933	790212281	06	CA	California
2019/04/22 05:45:09.840	36.601833300000003	-121.212500000000006	8.619999999999999	3.590000000000000	mw	67	32.000000000000000	0.037150000000000	0.080000000000000	nc	nc73170140	2019/06/26 20:55:11.040	10km NW of Pinnacles, CA	earthquake	0.120000000000000	0.220000000000000		3	reviewed	nc	nc		06	069	00277299	0500000US06069	06069	San Benito	06	3596590995	4719296	06	CA	California
2019/04/15 17:55:57.970	37.382333299999999	-118.538166700000005	9.350000000000000	3.880000000000000	mw	37	60.000000000000000	0.035320000000000	0.070000000000000	nc	nc73166830	2019/06/20 19:03:46.040	6km SE of Round Valley, CA	earthquake	0.280000000000000	0.680000000000000		3	reviewed	nc	nc		06	027	01804637	0500000US06027	06027	Inyo	06	26368508430	119088151	06	CA	California
2019/04/15 11:54:03.180	38.814833299999997	-122.799166700000001	1.240000000000000	4.120000000000000	mw	79	19.000000000000000	0.007490000000000	0.090000000000000	nc	nc73166265	2019/06/20 19:03:42.040	6km NW of The Geysers, CA	earthquake	0.090000000000000	0.140000000000000		6	reviewed	nc	nc		06	097	01657246	0500000US06097	06097	Sonoma	06	4081491107	497455304	06	CA	California
2019/04/05 17:52:32.570	35.860999999999997	-120.412666700000003	8.410000000000000	3.500000000000000	mw	76	42.000000000000000	0.022480000000000	0.060000000000000	nc	nc73161470	2019/06/18 15:50:27.040	4km SSE of Parkfield, CA	earthquake	0.100000000000000	0.170000000000000		3	reviewed	nc	nc		06	053	00277291	0500000US06053	06053	Monterey	06	8499616962	1267799938	06	CA	California
2019/04/03 12:06:22.980	33.866000000000000	-117.727666700000000	4.750000000000000	3.610000000000000	ml	195	16.000000000000000	0.015450000000000	0.250000000000000	ci	ci37603458	2020/07/05 01:15:50.318	8km ESE of Yorba Linda, CA	earthquake	0.100000000000000	0.290000000000000	0.207000000000000	263	reviewed	ci	ci		06	059	00277294	0500000US06059	06059	Orange	06	2053294769	402004844	06	CA	California
2019/02/17 09:55:24.160	38.351500000000001	-122.398333300000004	7.990000000000000	3.700000000000000	mw	199	38.000000000000000	0.047640000000000	0.130000000000000	nc	nc73143141	2019/10/15 06:01:07.884	6km SSW of Yountville, CA	earthquake	0.090000000000000	0.140000000000000		5	reviewed	nc	nc		06	055	00277292	0500000US06055	06055	Napa	06	1938114186	104300794	06	CA	California
2019/02/07 16:41:24.540	34.704000000000001	-116.286166699999995	1.560000000000000	3.970000000000000	mw	96	27.000000000000000	0.113000000000000	0.180000000000000	ci	ci37523530	2019/11/06 20:07:20.700	12km W of Ludlow, CA	earthquake	0.090000000000000	0.270000000000000		6	reviewed	ci	ci		06	071	00277300	0500000US06071	06071	San Bernardino	06	51954895600	117095140	06	CA	California
2019/02/06 18:23:01.570	40.846499999999999	-123.839500000000001	25.829999999999998	4.390000000000000	mw	32	67.000000000000000	0.085860000000000	0.130000000000000	nc	nc73138600	2023/09/30 16:29:55.243	13km ESE of Blue Lake, CA	earthquake	0.260000000000000	0.590000000000000		5	reviewed	nc	nc		06	023	01681908	0500000US06023	06023	Humboldt	06	9241527430	1253763757	06	CA	California
2019/01/30 02:40:12.280	34.407666700000000	-116.891833300000002	1.860000000000000	3.560000000000000	ml	114	29.000000000000000	0.077090000000000	0.140000000000000	ci	ci38211175	2019/04/18 19:09:22.040	8km ESE of Lucerne Valley, CA	earthquake	0.090000000000000	0.290000000000000	0.136000000000000	328	reviewed	ci	ci		06	071	00277300	0500000US06071	06071	San Bernardino	06	51954895600	117095140	06	CA	California
2019/01/22 08:24:44.460	32.948500000000003	-115.515666699999997	14.100000000000000	3.580000000000000	ml	54	46.000000000000000	0.042450000000000	0.300000000000000	ci	ci38199831	2019/04/12 17:13:51.040	4km SSE of Brawley, CA	earthquake	0.260000000000000	0.500000000000000	0.140000000000000	264	reviewed	ci	ci		06	025	00277277	0500000US06025	06025	Imperial	06	10817292933	790212281	06	CA	California
2019/01/17 02:41:34.880	33.181833300000001	-115.607666699999996	2.850000000000000	3.900000000000000	mw	87	50.000000000000000	0.007978000000000	0.260000000000000	ci	ci38194967	2019/04/05 21:40:59.040	10km SW of Niland, CA	earthquake	0.190000000000000	0.290000000000000		4	reviewed	ci	ci		06	025	00277277	0500000US06025	06025	Imperial	06	10817292933	790212281	06	CA	California
2018/12/20 20:18:22.940	33.481333300000003	-116.799000000000007	4.070000000000001	3.520000000000000	ml	129	13.000000000000000	0.030980000000000	0.230000000000000	ci	ci38401064	2019/02/23 20:21:46.040	8km NE of Aguanga, CA	earthquake	0.100000000000000	0.350000000000000	0.200000000000000	296	reviewed	ci	ci		06	065	00277297	0500000US06065	06065	Riverside	06	18664901451	250194697	06	CA	California
2018/12/17 02:52:01.740	35.956833300000000	-116.734499999999997	-0.340000000000000	3.620000000000000	ml	32	62.000000000000000	0.234600000000000	0.190000000000000	ci	ci38164815	2019/02/23 20:20:50.040	42km W of Shoshone, CA	earthquake	0.200000000000000	0.600000000000000	0.125000000000000	312	reviewed	ci	ci		06	027	01804637	0500000US06027	06027	Inyo	06	26368508430	119088151	06	CA	California
2018/12/05 22:10:06.190	35.728666699999998	-117.074500000000000	1.680000000000000	3.730000000000000	mw	54	38.000000000000000	0.234600000000000	0.140000000000000	ci	ci38386992	2019/02/16 19:52:25.040	28km E of Trona, CA	earthquake	0.120000000000000	0.490000000000000		6	reviewed	ci	ci		06	071	00277300	0500000US06071	06071	San Bernardino	06	51954895600	117095140	06	CA	California
2018/12/05 21:40:16.620	35.730333299999998	-117.077666699999995	0.840000000000000	4.200000000000000	mw	60	34.000000000000000	0.231600000000000	0.170000000000000	ci	ci38386960	2019/02/16 19:52:25.040	28km E of Trona, CA	earthquake	0.130000000000000	0.610000000000000		6	reviewed	ci	ci		06	071	00277300	0500000US06071	06071	San Bernardino	06	51954895600	117095140	06	CA	California
2018/11/29 13:48:53.480	33.014000000000003	-115.986666700000001	10.640000000000001	3.910000000000000	mw	99	32.000000000000000	0.127700000000000	0.250000000000000	ci	ci38148759	2022/06/27 01:50:30.750	20km SE of Ocotillo Wells, CA	earthquake	0.150000000000000	0.520000000000000		3	reviewed	ci	ci		06	025	00277277	0500000US06025	06025	Imperial	06	10817292933	790212281	06	CA	California
2018/11/27 13:07:12.830	36.073500000000003	-120.188166699999996	10.800000000000001	4.000000000000000	mw	92	51.000000000000000	0.064830000000000	0.110000000000000	nc	nc73116386	2019/02/09 19:02:10.040	9km NW of Avenal, CA	earthquake	0.180000000000000	0.320000000000000		5	reviewed	nc	nc		06	019	00277274	0500000US06019	06019	Fresno	06	15431404077	137345152	06	CA	California
2018/11/19 11:09:13.050	47.698000000000000	-123.551666666667003	39.320000000000000	4.070000000000001	ml	53	62.000000000000000		0.240000000000000	uw	uw61504942	2019/02/02 20:02:25.040	37 km NE of Amanda Park, Washington	earthquake	0.350000000000000	0.380000000000000	0.174372415030636	40	reviewed	uw	uw		53	031	01531936	0500000US53031	53031	Jefferson	06	4671590207	995036034	53	WA	Washington
2018/11/10 19:56:02.860	38.061000000000000	-122.228499999999997	8.840000000000000	3.530000000000000	mw	192	61.000000000000000	0.006408000000000	0.170000000000000	nc	nc73109341	2020/09/05 08:15:30.587	2km NW of Crockett, CA	earthquake	0.110000000000000	0.160000000000000		5	reviewed	nc	nc		06	013	01675903	0500000US06013	06013	Contra Costa	06	1857233047	225282636	06	CA	California
2018/11/09 20:31:48.410	39.425166699999998	-123.287499999999994	5.550000000000000	3.790000000000000	mw	51	55.000000000000000	0.058420000000000	0.080000000000000	nc	nc73109006	2019/09/03 15:25:32.329	6km ENE of Willits, CA	earthquake	0.120000000000000	0.300000000000000		6	reviewed	nc	nc		06	045	00277287	0500000US06045	06045	Mendocino	06	9081426659	962946207	06	CA	California
2018/11/09 14:58:09.270	33.485333300000001	-116.804833299999999	1.430000000000000	3.780000000000000	mw	138	12.000000000000000	0.027220000000000	0.220000000000000	ci	ci38355456	2019/01/21 16:42:59.040	7km NE of Aguanga, CA	earthquake	0.100000000000000	0.230000000000000		4	reviewed	ci	ci		06	065	00277297	0500000US06065	06065	Riverside	06	18664901451	250194697	06	CA	California
2018/11/09 14:45:50.680	33.483499999999999	-116.802166700000001	2.050000000000000	3.700000000000000	mw	135	12.000000000000000	0.028830000000000	0.260000000000000	ci	ci38355352	2019/04/05 20:44:20.070	7km NE of Aguanga, CA	earthquake	0.110000000000000	0.250000000000000		4	reviewed	ci	ci		06	065	00277297	0500000US06065	06065	Riverside	06	18664901451	250194697	06	CA	California
2018/11/02 15:27:03.690	36.676333300000003	-121.302999999999997	5.270000000000000	3.550000000000000	mw	65	54.000000000000000	0.066010000000000	0.070000000000000	nc	nc73105346	2022/06/16 17:53:56.785	13km S of Tres Pinos, CA	earthquake	0.120000000000000	0.520000000000000		5	reviewed	nc	nc		06	069	00277299	0500000US06069	06069	San Benito	06	3596590995	4719296	06	CA	California
2018/11/02 13:22:45.940	36.679333300000003	-121.305499999999995	2.610000000000000	3.560000000000000	mw	31	77.000000000000000	0.068730000000000	0.050000000000000	nc	nc73105296	2019/01/21 14:29:44.040	12km S of Tres Pinos, CA	earthquake	0.190000000000000	1.050000000000000		6	reviewed	nc	nc		06	069	00277299	0500000US06069	06069	San Benito	06	3596590995	4719296	06	CA	California
2018/11/02 12:58:54.230	36.680166700000001	-121.314666700000004	6.480000000000000	4.110000000000001	mw	80	54.000000000000000	0.069160000000000	0.150000000000000	nc	nc73105276	2019/10/15 22:50:23.993	12km S of Tres Pinos, CA	earthquake	0.140000000000000	0.510000000000000		5	reviewed	nc	nc		06	069	00277299	0500000US06069	06069	San Benito	06	3596590995	4719296	06	CA	California
2018/10/24 21:28:02.960	36.601500000000001	-117.979666699999996	10.560000000000000	3.590000000000000	ml	47	29.000000000000000	0.151100000000000	0.220000000000000	ci	ci37403594	2019/01/10 17:18:35.040	8km ENE of Lone Pine, CA	earthquake	0.210000000000000	0.680000000000000	0.138000000000000	268	reviewed	ci	ci		06	027	01804637	0500000US06027	06027	Inyo	06	26368508430	119088151	06	CA	California
2018/10/05 13:29:37.550	36.753333300000001	-121.353666700000005	11.420000000000000	3.830000000000000	mw	87	42.000000000000000	0.075890000000000	0.260000000000000	nc	nc73093981	2018/12/14 20:32:41.040	5km SW of Tres Pinos, CA	earthquake	0.220000000000000	0.500000000000000		8	reviewed	nc	nc		06	069	00277299	0500000US06069	06069	San Benito	06	3596590995	4719296	06	CA	California
2018/09/30 14:41:29.510	34.002000000000002	-117.017833300000007	16.329999999999998	3.610000000000000	ml	166	17.000000000000000	0.067880000000000	0.190000000000000	ci	ci37374890	2019/02/10 17:40:46.112	4km ENE of Calimesa, CA	earthquake	0.100000000000000	0.250000000000000	0.140000000000000	290	reviewed	ci	ci		06	065	00277297	0500000US06065	06065	Riverside	06	18664901451	250194697	06	CA	California
2018/09/01 15:45:06.620	38.826333300000002	-122.811499999999995	1.590000000000000	3.760000000000000	mw	63	27.000000000000000	0.003138000000000	0.060000000000000	nc	nc73078885	2018/11/07 18:37:08.040	7km NW of The Geysers, CA	earthquake	0.100000000000000	0.160000000000000		4	reviewed	nc	nc		06	097	01657246	0500000US06097	06097	Sonoma	06	4081491107	497455304	06	CA	California
2018/08/30 22:08:09.700	39.237166700000003	-120.109333300000003	2.090000000000000	3.750000000000000	mw	34	61.000000000000000	0.199800000000000	0.170000000000000	nc	nc73078235	2023/06/20 20:30:08.976	5km W of Tahoe Vista, CA	earthquake	0.220000000000000	1.470000000000000		3	reviewed	nc	nc		06	061	00277295	0500000US06061	06061	Placer	06	3644325262	246494490	06	CA	California
2018/08/29 02:33:28.330	34.136333299999997	-117.774666699999997	5.460000000000000	4.380000000000000	mw	208	16.000000000000000	0.033850000000000	0.260000000000000	ci	ci38038071	2021/04/20 17:57:09.669	4km N of La Verne, CA	earthquake	0.110000000000000	0.480000000000000		6	reviewed	ci	ci		06	037	00277283	0500000US06037	06037	Los Angeles	06	10510671776	1794675167	06	CA	California
2018/08/15 01:24:26.310	33.477166699999998	-116.803333300000006	1.890000000000000	4.410000000000000	mw	170	12.000000000000000	0.035200000000000	0.240000000000000	ci	ci38245496	2019/02/10 17:17:36.288	7km NE of Aguanga, CA	earthquake	0.100000000000000	0.300000000000000		6	reviewed	ci	ci		06	065	00277297	0500000US06065	06065	Riverside	06	18664901451	250194697	06	CA	California
2018/07/10 11:08:37.420	34.010833300000002	-117.584666700000000	4.310000000000000	3.570000000000000	ml	199	11.000000000000000	0.020130000000000	0.230000000000000	ci	ci37277082	2020/09/19 20:12:10.344	6km SE of Ontario, CA	earthquake	0.100000000000000	0.300000000000000	0.176000000000000	345	reviewed	ci	ci		06	071	00277300	0500000US06071	06071	San Bernardino	06	51954895600	117095140	06	CA	California
2018/07/07 15:37:03.560	34.802833300000003	-116.278833300000002	3.140000000000000	3.550000000000000	ml	38	60.000000000000000	0.053270000000000	0.160000000000000	ci	ci37275802	2018/09/27 14:03:43.040	14km NW of Ludlow, CA	earthquake	0.150000000000000	0.550000000000000	0.155000000000000	316	reviewed	ci	ci		06	071	00277300	0500000US06071	06071	San Bernardino	06	51954895600	117095140	06	CA	California
2018/07/05 15:17:36.947	35.894500000000001	-115.775800000000004	8.600000000000000	4.500000000000000	ml	59	40.270000000000003	0.303000000000000	0.267800000000000	nn	nn00642964	2019/07/05 14:26:17.112	15 km WNW of Sandy Valley, Nevada	earthquake		1.300000000000000	0.330000000000000	17	reviewed	nn	nn		06	027	01804637	0500000US06027	06027	Inyo	06	26368508430	119088151	06	CA	California
2018/06/17 18:34:58.810	33.135166699999999	-115.627333300000004	5.150000000000000	3.630000000000000	mw	108	40.000000000000000	0.041990000000000	0.270000000000000	ci	ci38199368	2018/09/07 17:47:08.040	11km W of Calipatria, CA	earthquake	0.160000000000000	0.380000000000000		4	reviewed	ci	ci		06	025	00277277	0500000US06025	06025	Imperial	06	10817292933	790212281	06	CA	California
2018/06/08 17:23:52.770	39.275833300000002	-123.233333299999998	5.450000000000000	3.720000000000000	mw	64	62.000000000000000	0.087570000000000	0.100000000000000	nc	nc73027396	2019/04/29 07:30:38.694	3km WNW of Redwood Valley, CA	earthquake	0.090000000000000	0.470000000000000		5	reviewed	nc	nc		06	045	00277287	0500000US06045	06045	Mendocino	06	9081426659	962946207	06	CA	California
2018/05/30 19:22:05.300	33.924166700000001	-116.322500000000005	8.740000000000000	3.770000000000000	mw	111	27.000000000000000	0.073590000000000	0.160000000000000	ci	ci37952751	2018/08/29 03:05:03.518	13km NNE of Thousand Palms, CA	earthquake	0.100000000000000	0.300000000000000		4	reviewed	ci	ci		06	065	00277297	0500000US06065	06065	Riverside	06	18664901451	250194697	06	CA	California
2018/05/13 12:05:47.300	33.055999999999997	-115.919333300000005	1.510000000000000	3.520000000000000	ml	127	23.000000000000000	0.101100000000000	0.270000000000000	ci	ci38172104	2018/08/08 15:21:35.040	22km ESE of Ocotillo Wells, CA	earthquake	0.150000000000000	0.430000000000000	0.129000000000000	78	reviewed	ci	ci		06	025	00277277	0500000US06025	06025	Imperial	06	10817292933	790212281	06	CA	California
2018/05/13 00:35:03.450	33.040666700000003	-115.920500000000004	2.660000000000000	3.690000000000000	ml	78	27.000000000000000	0.111600000000000	0.330000000000000	ci	ci37186460	2018/08/08 15:21:54.040	23km ESE of Ocotillo Wells, CA	earthquake	0.240000000000000	0.590000000000000	0.136000000000000	81	reviewed	ci	ci		06	025	00277277	0500000US06025	06025	Imperial	06	10817292933	790212281	06	CA	California
2018/05/10 02:58:30.910	38.810000000000002	-122.797166700000005	1.890000000000000	4.190000000000002	mw	79	34.000000000000000	0.002497000000000	0.100000000000000	nc	nc73014276	2018/11/10 20:09:42.017	5km NW of The Geysers, CA	earthquake	0.110000000000000	0.170000000000000		4	reviewed	nc	nc		06	097	01657246	0500000US06097	06097	Sonoma	06	4081491107	497455304	06	CA	California
2018/05/08 11:49:34.020	34.015999999999998	-116.779833300000007	12.890000000000001	4.490000000000000	mw	185	18.000000000000000	0.030060000000000	0.180000000000000	ci	ci38167848	2020/12/05 06:25:29.598	11km N of Cabazon, CA	earthquake	0.090000000000000	0.220000000000000		6	reviewed	ci	ci		06	065	00277297	0500000US06065	06065	Riverside	06	18664901451	250194697	06	CA	California
2018/04/26 01:36:00.560	33.379666700000001	-116.298333299999996	13.949999999999999	3.940000000000000	mw	139	25.000000000000000	0.078130000000000	0.210000000000000	ci	ci37924223	2022/06/16 17:40:35.783	16km NNE of Borrego Springs, CA	earthquake	0.120000000000000	0.310000000000000		6	reviewed	ci	ci		06	073	00277301	0500000US06073	06073	San Diego	06	10900649391	820695499	06	CA	California
2018/04/23 00:46:08.900	33.920999999999999	-116.321666699999994	8.250000000000000	3.870000000000000	mw	101	27.000000000000000	0.075030000000000	0.150000000000000	ci	ci37920791	2018/07/27 03:26:57.191	13km NNE of Thousand Palms, CA	earthquake	0.090000000000000	0.320000000000000		4	reviewed	ci	ci		06	065	00277297	0500000US06065	06065	Riverside	06	18664901451	250194697	06	CA	California
2018/04/22 16:04:16.550	37.475000000000001	-118.553500000000000	13.550000000000001	3.600000000000000	mw	47	44.000000000000000	0.099670000000000	0.070000000000000	nc	nc73002966	2019/04/15 19:50:09.517	8km NNE of Round Valley, CA	earthquake	0.240000000000000	0.510000000000000		5	reviewed	nc	nc		06	051	00277290	0500000US06051	06051	Mono	06	7896838487	214695672	06	CA	California
2018/04/16 16:39:26.470	37.434666700000001	-121.772999999999996	9.310000000000000	3.820000000000000	mw	216	31.000000000000000	0.026820000000000	0.120000000000000	nc	nc73000196	2019/10/15 05:56:34.156	9km NNE of Alum Rock, CA	earthquake	0.070000000000000	0.160000000000000		6	reviewed	nc	nc		06	085	00277307	0500000US06085	06085	Santa Clara	06	3343896477	33589866	06	CA	California
2018/04/16 16:36:48.880	35.043500000000002	-119.042333299999996	7.730000000000000	3.780000000000000	mw	69	41.000000000000000	0.147800000000000	0.310000000000000	ci	ci38149752	2018/07/27 03:30:44.409	15km NW of Grapevine, CA	earthquake	0.220000000000000	0.960000000000000		4	reviewed	ci	ci		06	029	02054176	0500000US06029	06029	Kern	06	21062456129	78764641	06	CA	California
2018/04/13 15:24:46.040	35.392000000000003	-118.544499999999999	4.770000000000000	3.690000000000000	mw	89	31.000000000000000	0.142600000000000	0.160000000000000	ci	ci38148312	2018/07/27 03:36:36.728	22km SSW of Bodfish, CA	earthquake	0.120000000000000	0.590000000000000		4	reviewed	ci	ci		06	029	02054176	0500000US06029	06029	Kern	06	21062456129	78764641	06	CA	California
2018/03/11 12:45:22.130	33.177833300000003	-116.029166700000005	8.900000000000000	3.560000000000000	ml	99	27.000000000000000	0.108300000000000	0.200000000000000	ci	ci37892055	2018/07/27 02:27:58.386	10km ENE of Ocotillo Wells, CA	earthquake	0.120000000000000	0.520000000000000	0.121000000000000	315	reviewed	ci	ci		06	025	00277277	0500000US06025	06025	Imperial	06	10817292933	790212281	06	CA	California
2018/03/07 18:05:00.420	35.487166700000003	-120.026499999999999	7.990000000000000	3.690000000000000	mw	52	34.000000000000000	0.174400000000000	0.270000000000000	ci	ci37889959	2018/07/27 03:37:38.496	15km N of Simmler, CA	earthquake	0.280000000000000	1.520000000000000		6	reviewed	ci	ci		06	029	02054176	0500000US06029	06029	Kern	06	21062456129	78764641	06	CA	California
2018/02/26 18:44:41.990	33.482500000000002	-116.503666699999997	12.590000000000000	3.660000000000000	ml	141	18.000000000000000	0.076860000000000	0.200000000000000	ci	ci38116288	2018/05/27 01:06:02.040	18km ESE of Anza, CA	earthquake	0.110000000000000	0.210000000000000	0.130000000000000	305	reviewed	ci	ci		06	065	00277297	0500000US06065	06065	Riverside	06	18664901451	250194697	06	CA	California
2018/02/24 21:02:19.160	37.338000000000001	-117.906999999999996	6.100000000000000	3.510000000000000	ml	54	92.000000000000000	0.297600000000000	0.110000000000000	nc	nc72975536	2018/05/22 02:00:26.040	8km ESE of Deep Springs, CA	earthquake	0.350000000000000	0.900000000000000	0.244000000000000	38	reviewed	nc	nc		06	027	01804637	0500000US06027	06027	Inyo	06	26368508430	119088151	06	CA	California
2018/02/23 20:19:39.660	37.826333300000002	-121.984499999999997	6.160000000000000	3.510000000000000	mw	137	25.000000000000000	0.018120000000000	0.180000000000000	nc	nc72974766	2021/02/22 05:55:40.617	2km ENE of Danville, CA	earthquake	0.120000000000000	0.160000000000000		3	reviewed	nc	nc		06	013	01675903	0500000US06013	06013	Contra Costa	06	1857233047	225282636	06	CA	California
2018/02/11 09:02:30.140	33.652833299999998	-117.341833300000005	3.710000000000000	3.520000000000000	ml	189	30.000000000000000	0.024610000000000	0.240000000000000	ci	ci38106152	2019/09/02 04:16:16.548	2km N of Lakeland Village, CA	earthquake	0.110000000000000	0.350000000000000	0.145000000000000	341	reviewed	ci	ci		06	065	00277297	0500000US06065	06065	Riverside	06	18664901451	250194697	06	CA	California
2018/01/25 10:09:56.810	33.741000000000000	-117.491166699999994	11.150000000000000	3.970000000000000	mw	198	22.000000000000000	0.022630000000000	0.250000000000000	ci	ci38092312	2018/07/16 04:20:17.039	12km NE of Trabuco Canyon, CA	earthquake	0.110000000000000	0.220000000000000		6	reviewed	ci	ci		06	065	00277297	0500000US06065	06065	Riverside	06	18664901451	250194697	06	CA	California
2018/01/24 06:02:33.030	36.937333299999999	-121.661000000000001	7.100000000000000	3.600000000000000	mw	137	47.000000000000000	0.006471000000000	0.130000000000000	nc	nc72957816	2019/06/22 13:38:17.433	6km NNW of Aromas, CA	earthquake	0.110000000000000	0.200000000000000		6	reviewed	nc	nc		06	087	00277308	0500000US06087	06087	Santa Cruz	06	1152866293	419671509	06	CA	California
2018/01/18 05:55:11.950	38.784999999999997	-122.743333300000003	1.810000000000000	4.220000000000000	mw	72	41.000000000000000	0.005457000000000	0.080000000000000	nc	nc72955520	2018/05/15 03:39:28.647	1km NE of The Geysers, CA	earthquake	0.110000000000000	0.190000000000000		4	reviewed	nc	nc		06	033	00277281	0500000US06033	06033	Lake	06	3254364315	188836455	06	CA	California
2018/01/14 19:56:11.650	34.816833299999999	-116.073333300000002	3.750000000000000	3.710000000000000	mw	81	39.000000000000000	0.148300000000000	0.180000000000000	ci	ci38087400	2022/07/07 20:29:10.843	13km NE of Ludlow, CA	earthquake	0.110000000000000	0.540000000000000		4	reviewed	ci	ci		06	071	00277300	0500000US06071	06071	San Bernardino	06	51954895600	117095140	06	CA	California
2018/01/13 06:26:58.400	33.114166699999998	-116.073833300000004	11.529999999999999	3.590000000000000	ml	134	33.000000000000000	0.089130000000000	0.230000000000000	ci	ci38086512	2018/04/03 01:40:29.040	6km ESE of Ocotillo Wells, CA	earthquake	0.130000000000000	0.380000000000000	0.122000000000000	299	reviewed	ci	ci		06	025	00277277	0500000US06025	06025	Imperial	06	10817292933	790212281	06	CA	California
2018/01/04 10:39:37.730	37.855166699999998	-122.256833299999997	12.310000000000000	4.380000000000000	mw	289	13.000000000000000	0.004662000000000	0.180000000000000	nc	nc72948801	2023/10/18 17:28:20.579	2km SE of Berkeley, CA	earthquake	0.110000000000000	0.200000000000000		7	reviewed	nc	nc		06	001	01675839	0500000US06001	06001	Alameda	06	1909598013	216923745	06	CA	California
2018/01/03 08:36:25.940	46.255666699999999	-122.056333300000006	10.230000000000000	3.870000000000000	ml	50	124.000000000000000	0.056840000000000	0.140000000000000	uw	uw61362346	2018/03/23 23:16:49.040	37 km SSE of Morton, Washington	earthquake	0.240000000000000	0.420000000000000	0.156000000000000	25	reviewed	uw	uw		53	059	01529220	0500000US53059	53059	Skamania	06	4294888152	73332455	53	WA	Washington
2017/12/31 19:49:06.270	40.484666699999998	-123.390000000000001	30.440000000000001	3.760000000000000	mw	30	39.000000000000000	0.139900000000000	0.080000000000000	nc	nc72946846	2018/03/17 01:54:40.040	19km WSW of Hayfork, CA	earthquake	0.310000000000000	0.600000000000000		3	reviewed	nc	nc		06	105	00277317	0500000US06105	06105	Trinity	06	8234265085	73407950	06	CA	California
2017/12/27 06:32:09.060	37.396500000000003	-121.746833300000006	10.550000000000001	3.900000000000000	mw	248	29.000000000000000	0.029390000000000	0.200000000000000	nc	nc72944701	2019/10/15 05:55:20.720	8km ENE of Alum Rock, CA	earthquake	0.100000000000000	0.230000000000000		4	reviewed	nc	nc		06	085	00277307	0500000US06085	06085	Santa Clara	06	3343896477	33589866	06	CA	California
2017/12/14 04:57:18.580	39.607666700000003	-123.645833300000007	7.040000000000000	4.260000000000000	mw	26	99.000000000000000	0.092550000000000	0.140000000000000	nc	nc72939656	2018/03/06 00:49:40.040	17km WSW of Laytonville, CA	earthquake	0.220000000000000	0.610000000000000		5	reviewed	nc	nc		06	045	00277287	0500000US06045	06045	Mendocino	06	9081426659	962946207	06	CA	California
2017/12/14 01:24:26.830	45.035333299999998	-122.599333299999998	17.370000000000001	3.960000000000000	ml	53	40.000000000000000	0.176900000000000	0.190000000000000	uw	uw61335997	2018/10/28 05:34:08.405	5 km E of Scotts Mills, Oregon	earthquake	0.220000000000000	0.820000000000000	0.210000000000000	28	reviewed	uw	uw		41	005	01155127	0500000US41005	41005	Clackamas	06	4845034547	31873103	41	OR	Oregon
2017/12/09 02:27:47.510	37.550166699999998	-118.806500000000000	3.530000000000000	3.520000000000000	mw	48	54.000000000000000	0.043660000000000	0.050000000000000	nc	nc72937211	2018/07/02 18:50:29.048	11km W of Toms Place, CA	earthquake	0.180000000000000	0.370000000000000		3	reviewed	nc	nc		06	051	00277290	0500000US06051	06051	Mono	06	7896838487	214695672	06	CA	California
2017/12/08 22:19:17.110	37.547333299999998	-118.810333299999996	2.840000000000000	3.780000000000000	mw	53	55.000000000000000	0.045160000000000	0.060000000000000	nc	nc72937001	2018/07/02 18:50:27.684	12km W of Toms Place, CA	earthquake	0.160000000000000	0.380000000000000		4	reviewed	nc	nc		06	051	00277290	0500000US06051	06051	Mono	06	7896838487	214695672	06	CA	California
2017/12/08 17:06:26.730	37.551333300000003	-118.815500000000000	2.910000000000000	3.660000000000000	mw	51	55.000000000000000	0.040110000000000	0.060000000000000	nc	nc72936861	2018/07/02 18:50:24.639	12km W of Toms Place, CA	earthquake	0.160000000000000	0.400000000000000		4	reviewed	nc	nc		06	051	00277290	0500000US06051	06051	Mono	06	7896838487	214695672	06	CA	California
2017/12/07 10:32:47.160	33.146999999999998	-116.478166700000003	10.990000000000000	3.530000000000000	mw	112	22.000000000000000	0.119900000000000	0.200000000000000	ci	ci37824735	2018/02/28 02:32:30.040	14km ENE of Julian, CA	earthquake	0.120000000000000	0.310000000000000		4	reviewed	ci	ci		06	073	00277301	0500000US06073	06073	San Diego	06	10900649391	820695499	06	CA	California
2017/12/07 03:57:38.180	33.150166700000000	-116.479500000000002	11.380000000000001	3.570000000000000	mw	116	22.000000000000000	0.120700000000000	0.210000000000000	ci	ci37824367	2020/03/19 14:30:39.373	14km NE of Julian, CA	earthquake	0.120000000000000	0.510000000000000		4	reviewed	ci	ci		06	073	00277301	0500000US06073	06073	San Diego	06	10900649391	820695499	06	CA	California
2017/12/07 00:33:15.330	33.147833300000002	-116.479166699999993	11.140000000000001	3.960000000000000	mw	137	16.000000000000000	0.119700000000000	0.210000000000000	ci	ci37824087	2018/05/01 03:33:35.411	14km NE of Julian, CA	earthquake	0.110000000000000	0.310000000000000		5	reviewed	ci	ci		06	073	00277301	0500000US06073	06073	San Diego	06	10900649391	820695499	06	CA	California
2017/11/15 01:23:53.150	36.627166699999997	-121.237833300000005	5.500000000000000	3.760000000000000	mw	77	55.000000000000000	0.063920000000000	0.090000000000000	nc	nc72924455	2018/02/06 02:45:34.040	19 km SSE of Tres Pinos, California	earthquake	0.120000000000000	0.380000000000000		4	reviewed	nc	nc		06	069	00277299	0500000US06069	06069	San Benito	06	3596590995	4719296	06	CA	California
2017/11/13 19:31:29.050	36.630499999999998	-121.244333299999994	6.310000000000000	4.580000000000000	mw	82	55.000000000000000	0.059880000000000	0.110000000000000	nc	nc72923380	2021/07/09 19:36:22.069	18 km SSE of Tres Pinos, California	earthquake	0.120000000000000	0.360000000000000		6	reviewed	nc	nc		06	069	00277299	0500000US06069	06069	San Benito	06	3596590995	4719296	06	CA	California
2017/11/10 00:23:30.180	33.462000000000003	-116.466666700000005	7.440000000000000	3.520000000000000	mw	151	22.000000000000000	0.070160000000000	0.200000000000000	ci	ci37808311	2020/12/05 06:45:22.847	22km ESE of Anza, CA	earthquake	0.090000000000000	0.280000000000000		4	reviewed	ci	ci		06	065	00277297	0500000US06065	06065	Riverside	06	18664901451	250194697	06	CA	California
2017/10/13 23:10:32.130	39.284666700000002	-123.234166700000003	1.390000000000000	3.940000000000000	mw	50	61.000000000000000	0.094410000000000	0.050000000000000	nc	nc72908631	2021/12/21 22:10:46.407	3 km NW of Redwood Valley, California	earthquake	0.090000000000000	0.510000000000000		5	reviewed	nc	nc		06	045	00277287	0500000US06045	06045	Mendocino	06	9081426659	962946207	06	CA	California
2017/10/10 00:53:18.270	37.313499999999998	-121.671999999999997	9.690000000000000	4.090000000000000	mw	243	23.000000000000000	0.036600000000000	0.160000000000000	nc	nc72906781	2018/04/16 19:28:14.135	14 km ESE of East Foothills, California	earthquake	0.100000000000000	0.200000000000000		6	reviewed	nc	nc		06	085	00277307	0500000US06085	06085	Santa Clara	06	3343896477	33589866	06	CA	California
2017/09/20 17:10:08.630	40.891333299999999	-121.983666700000001	16.859999999999999	3.650000000000000	ml	41	44.000000000000000	0.107000000000000	0.120000000000000	nc	nc72895806	2022/06/16 17:53:02.312	7 km NW of Montgomery Creek, California	earthquake	0.210000000000000	0.750000000000000	0.132000000000000	40	reviewed	nc	nc		06	089	01682610	0500000US06089	06089	Shasta	06	9778230074	186479459	06	CA	California
2017/09/19 18:45:43.780	36.019333300000000	-117.769833300000002	1.780000000000000	3.650000000000000	ml	40	42.000000000000000	0.006938000000000	0.150000000000000	ci	ci38006496	2022/08/07 17:57:17.797	15km NE of Little Lake, CA	earthquake	0.120000000000000	0.160000000000000	0.151000000000000	246	reviewed	ci	ci		06	027	01804637	0500000US06027	06027	Inyo	06	26368508430	119088151	06	CA	California
2017/09/19 06:20:44.370	34.086666700000002	-118.475666700000005	10.480000000000000	3.610000000000000	ml	167	47.000000000000000	0.025910000000000	0.250000000000000	ci	ci37766535	2021/07/10 03:55:56.701	5km NW of Westwood, CA	earthquake	0.130000000000000	0.260000000000000	0.148000000000000	351	reviewed	ci	ci		06	037	00277283	0500000US06037	06037	Los Angeles	06	10510671776	1794675167	06	CA	California
2017/08/31 15:59:16.280	38.621000000000002	-122.703333299999997	6.670000000000000	3.520000000000000	mw	117	43.000000000000000	0.078140000000000	0.130000000000000	nc	nc72882765	2018/01/18 06:09:09.089	11 km WNW of Calistoga, California	earthquake	0.110000000000000	0.390000000000000		4	reviewed	nc	nc		06	097	01657246	0500000US06097	06097	Sonoma	06	4081491107	497455304	06	CA	California
2017/08/24 12:54:32.120	38.797499999999999	-122.779499999999999	1.110000000000000	3.500000000000000	mw	80	41.000000000000000	0.007867000000000	0.050000000000000	nc	nc72876100	2017/11/22 03:43:31.040	5 km WSW of Cobb, California	earthquake	0.070000000000000	0.110000000000000		3	reviewed	nc	nc		06	097	01657246	0500000US06097	06097	Sonoma	06	4081491107	497455304	06	CA	California
2017/08/22 19:51:59.450	35.904333299999998	-116.922333300000005	6.140000000000000	4.120000000000000	mw	38	55.000000000000000	0.074370000000000	0.150000000000000	ci	ci37980632	2022/08/07 15:25:24.834	44km ENE of Trona, CA	earthquake	0.160000000000000	0.550000000000000		6	reviewed	ci	ci		06	027	01804637	0500000US06027	06027	Inyo	06	26368508430	119088151	06	CA	California
2017/08/12 03:00:10.260	38.060166700000003	-118.917333299999996	9.180000000000000	3.950000000000000	mw	50	48.000000000000000	0.112100000000000	0.060000000000000	nc	nc72867086	2018/07/02 18:41:07.440	20 km E of Mono City, California	earthquake	0.200000000000000	0.910000000000000		4	reviewed	nc	nc		06	051	00277290	0500000US06051	06051	Mono	06	7896838487	214695672	06	CA	California
2017/07/26 19:43:57.700	33.164666699999998	-115.646333299999995	3.280000000000000	3.600000000000000	mw	102	36.000000000000000		0.240000000000000	ci	ci37713463	2022/06/22 08:08:08.412	13km WNW of Calipatria, CA	earthquake	0.140000000000000	0.250000000000000		4	reviewed	ci	ci		06	025	00277277	0500000US06025	06025	Imperial	06	10817292933	790212281	06	CA	California
2017/07/10 01:44:12.770	40.619999999999997	-123.291333300000005	34.829999999999998	3.740000000000000	mw	69	31.000000000000000	0.067560000000000	0.160000000000000	nc	nc72832766	2017/10/06 23:56:11.040	11 km NW of Hayfork, California	earthquake	0.240000000000000	0.480000000000000		5	reviewed	nc	nc		06	105	00277317	0500000US06105	06105	Trinity	06	8234265085	73407950	06	CA	California
2017/07/09 09:12:05.040	37.508333299999997	-118.954333300000002	0.870000000000000	3.880000000000000	mw	43	73.000000000000000	0.108100000000000	0.060000000000000	nc	nc72832131	2018/07/02 18:38:14.847	15 km S of Mammoth Lakes, California	earthquake	0.240000000000000	1.090000000000000		3	reviewed	nc	nc		06	019	00277274	0500000US06019	06019	Fresno	06	15431404077	137345152	06	CA	California
2017/06/30 19:34:38.820	37.513500000000001	-118.959500000000006	-0.190000000000000	3.530000000000000	mw	52	71.000000000000000	0.103400000000000	0.060000000000000	nc	nc72824376	2018/07/02 18:37:36.347	15 km S of Mammoth Lakes, California	earthquake	0.180000000000000	1.400000000000000		3	reviewed	nc	nc		06	019	00277274	0500000US06019	06019	Fresno	06	15431404077	137345152	06	CA	California
2017/06/27 09:09:21.860	39.469666699999998	-120.334333299999997	-1.430000000000000	3.950000000000000	mw	32	36.000000000000000	0.101800000000000	0.060000000000000	nc	nc72822096	2021/05/07 14:37:19.764	13 km SSE of Sierraville, California	earthquake	0.160000000000000	1.710000000000000		12	reviewed	nc	nc		06	091	00277310	0500000US06091	06091	Sierra	06	2468694587	23299110	06	CA	California
2017/06/27 09:02:02.720	39.467500000000001	-120.338833300000005	-1.580000000000000	3.730000000000000	mw	33	60.000000000000000	0.105800000000000	0.070000000000000	nc	nc72822076	2018/07/02 18:37:15.697	13 km S of Sierraville, California	earthquake	0.150000000000000	1.720000000000000		9	reviewed	nc	nc		06	091	00277310	0500000US06091	06091	Sierra	06	2468694587	23299110	06	CA	California
2017/06/25 13:53:24.760	34.000999999999998	-116.901833300000007	13.940000000000000	3.530000000000000	ml	184	14.000000000000000	0.057610000000000	0.190000000000000	ci	ci37917624	2018/06/08 17:53:59.460	9km NNW of Banning, CA	earthquake	0.100000000000000	0.210000000000000	0.137000000000000	355	reviewed	ci	ci		06	065	00277297	0500000US06065	06065	Riverside	06	18664901451	250194697	06	CA	California
2017/06/24 21:22:03.060	40.287833300000003	-124.298833299999998	9.140000000000001	4.030000000000000	mw	24	212.000000000000000	0.035860000000000	0.120000000000000	nc	nc72820761	2018/03/23 03:45:44.092	near the coast of Northern California	earthquake	0.440000000000000	0.220000000000000		11	reviewed	nc	nc		06	023	01681908	0500000US06023	06023	Humboldt	06	9241527430	1253763757	06	CA	California
2017/06/16 03:55:25.800	47.840333299999998	-122.885666700000002	56.450000000000003	3.690000000000000	ml	62	31.000000000000000	0.032170000000000	0.150000000000000	uw	uw61293181	2022/06/16 18:02:18.416	2 km NNW of Quilcene, Washington	earthquake	0.360000000000000	0.490000000000000	0.186000000000000	61	reviewed	uw	uw		53	031	01531936	0500000US53031	53031	Jefferson	06	4671590207	995036034	53	WA	Washington
2017/06/11 12:19:29.750	41.041833300000000	-124.111666700000001	22.859999999999999	3.530000000000000	mw	22	175.000000000000000	0.106500000000000	0.120000000000000	nc	nc72814101	2017/08/18 23:13:22.040	0 km WSW of Westhaven-Moonstone, California	earthquake	0.480000000000000	0.360000000000000		4	reviewed	nc	nc		06	023	01681908	0500000US06023	06023	Humboldt	06	9241527430	1253763757	06	CA	California
2017/06/04 00:06:56.930	35.397500000000001	-117.712833300000000	7.440000000000000	3.640000000000000	ml	64	23.000000000000000	0.085610000000000	0.190000000000000	ci	ci37661159	2017/08/16 02:42:15.040	8km WNW of Johannesburg, CA	earthquake	0.160000000000000	0.590000000000000	0.158000000000000	346	reviewed	ci	ci		06	029	02054176	0500000US06029	06029	Kern	06	21062456129	78764641	06	CA	California
2017/05/25 15:42:51.500	36.181333299999999	-117.845500000000001	2.500000000000000	3.710000000000000	mw	30	93.000000000000000	0.064070000000000	0.150000000000000	ci	ci37654479	2017/08/10 01:34:02.040	18km NNE of Coso Junction, CA	earthquake	0.200000000000000	0.360000000000000		4	reviewed	ci	ci		06	027	01804637	0500000US06027	06027	Inyo	06	26368508430	119088151	06	CA	California
2017/05/15 18:43:08.110	34.227166699999998	-116.742999999999995	0.570000000000000	3.580000000000000	ml	167	15.000000000000000	0.139400000000000	0.150000000000000	ci	ci37646015	2017/08/05 03:32:08.040	10 km ESE of Big Bear City, California	earthquake	0.070000000000000	0.230000000000000	0.146000000000000	297	reviewed	ci	ci		06	071	00277300	0500000US06071	06071	San Bernardino	06	51954895600	117095140	06	CA	California
2017/04/30 10:12:16.340	38.788333299999998	-122.777166699999995	2.760000000000000	3.980000000000000	mw	105	49.000000000000000	0.009696000000000	0.090000000000000	nc	nc72795911	2017/07/29 03:16:08.040	6 km SW of Cobb, California	earthquake	0.080000000000000	0.190000000000000		15	reviewed	nc	nc		06	097	01657246	0500000US06097	06097	Sonoma	06	4081491107	497455304	06	CA	California
2017/04/30 01:29:19.710	37.825166699999997	-121.805999999999997	15.199999999999999	3.780000000000000	mw	259	30.000000000000000	0.014950000000000	0.250000000000000	nc	nc72795746	2019/07/16 21:42:12.730	8 km E of Blackhawk, California	earthquake	0.150000000000000	0.270000000000000		13	reviewed	nc	nc		06	013	01675903	0500000US06013	06013	Contra Costa	06	1857233047	225282636	06	CA	California
2017/04/17 20:31:45.180	38.774000000000001	-122.722333300000003	1.350000000000000	3.730000000000000	mw	94	26.000000000000000	0.004049000000000	0.080000000000000	nc	nc72789886	2017/07/11 01:48:35.040	5 km S of Cobb, California	earthquake	0.090000000000000	0.110000000000000		4	reviewed	nc	nc		06	033	00277281	0500000US06033	06033	Lake	06	3254364315	188836455	06	CA	California
2017/04/13 22:21:02.320	36.472499999999997	-120.997500000000002	5.060000000000000	3.520000000000000	mw	75	101.000000000000000	0.050800000000000	0.120000000000000	nc	nc72788391	2017/07/05 18:09:59.040	27 km NE of Greenfield, California	earthquake	0.180000000000000	0.600000000000000		4	reviewed	nc	nc		06	069	00277299	0500000US06069	06069	San Benito	06	3596590995	4719296	06	CA	California
2017/03/31 10:55:53.700	36.877666699999999	-121.614166699999998	6.200000000000000	4.000000000000000	mw	113	27.000000000000000	0.026640000000000	0.120000000000000	nc	nc72782971	2017/06/16 23:08:05.040	2 km ESE of Aromas, California	earthquake	0.090000000000000	0.190000000000000		4	reviewed	nc	nc		06	069	00277299	0500000US06069	06069	San Benito	06	3596590995	4719296	06	CA	California
2017/03/27 01:45:55.320	36.165833300000003	-118.722999999999999	11.359999999999999	3.560000000000000	ml	24	99.000000000000000	0.049250000000000	0.180000000000000	ci	ci37612991	2017/06/16 23:07:58.040	29km ENE of Porterville, CA	earthquake	0.280000000000000	0.720000000000000	0.124000000000000	310	reviewed	ci	ci		06	107	00277318	0500000US06107	06107	Tulare	06	12495083015	37014644	06	CA	California
2017/03/26 08:25:44.690	33.219166700000002	-116.082499999999996	13.359999999999999	3.540000000000000	mw	97	28.000000000000000	0.101300000000000	0.220000000000000	ci	ci37612599	2017/06/16 23:07:57.040	10km NNE of Ocotillo Wells, CA	earthquake	0.140000000000000	0.520000000000000		6	reviewed	ci	ci		06	025	00277277	0500000US06025	06025	Imperial	06	10817292933	790212281	06	CA	California
2017/03/14 17:14:05.580	33.238999999999997	-116.053500000000000	5.150000000000000	3.610000000000000	mw	86	27.000000000000000	0.069950000000000	0.180000000000000	ci	ci37829080	2017/06/07 00:33:39.040	11km SW of Salton City, CA	earthquake	0.120000000000000	0.520000000000000		6	reviewed	ci	ci		06	025	00277277	0500000US06025	06025	Imperial	06	10817292933	790212281	06	CA	California
2017/03/14 05:06:54.460	34.038833300000000	-117.238666699999996	17.640000000000001	3.610000000000000	mw	182	15.000000000000000	0.014360000000000	0.200000000000000	ci	ci37828544	2023/04/26 06:55:51.437	2km ESE of Loma Linda, CA	earthquake	0.110000000000000	0.220000000000000		4	reviewed	ci	ci		06	071	00277300	0500000US06071	06071	San Bernardino	06	51954895600	117095140	06	CA	California
2017/03/13 14:39:04.160	35.879500000000000	-120.061166700000001	15.449999999999999	3.520000000000000	mw	66	70.000000000000000	0.151400000000000	0.170000000000000	nc	nc72774671	2017/06/07 00:33:37.040	15 km SSE of Avenal, California	earthquake	0.330000000000000	0.420000000000000		9	reviewed	nc	nc		06	031	00277280	0500000US06031	06031	Kings	06	3600883824	3162664	06	CA	California
2017/03/08 17:20:23.530	36.635500000000000	-121.255833300000006	7.160000000000000	3.720000000000000	mw	82	56.000000000000000	0.053340000000000	0.090000000000000	nc	nc72771746	2017/05/31 01:58:59.040	18 km SSE of Tres Pinos, California	earthquake	0.100000000000000	0.300000000000000		4	reviewed	nc	nc		06	069	00277299	0500000US06069	06069	San Benito	06	3596590995	4719296	06	CA	California
2017/03/01 20:18:39.150	33.134166700000002	-115.862166700000003	11.510000000000000	3.610000000000000	ml	70	25.000000000000000	0.037480000000000	0.230000000000000	ci	ci37816152	2017/05/24 02:48:12.040	20km SSE of Salton City, CA	earthquake	0.170000000000000	0.440000000000000	0.148000000000000	221	reviewed	ci	ci		06	025	00277277	0500000US06025	06025	Imperial	06	10817292933	790212281	06	CA	California
2017/02/26 14:58:40.100	36.959000000000003	-121.575666699999999	4.460000000000000	3.600000000000000	mw	148	44.000000000000000	0.014870000000000	0.190000000000000	nc	nc72768191	2021/12/21 22:10:31.097	5 km S of Gilroy, California	earthquake	0.110000000000000	0.230000000000000		3	reviewed	nc	nc		06	085	00277307	0500000US06085	06085	Santa Clara	06	3343896477	33589866	06	CA	California
2017/02/23 04:59:04.050	47.480166699999998	-123.034999999999997	15.440000000000000	4.090000000000000	ml	58	34.000000000000000	0.165300000000000	0.250000000000000	uw	uw61251926	2018/07/05 18:19:31.970	11 km NE of Hoodsport, Washington	earthquake	0.300000000000000	0.590000000000000	0.184000000000000	47	reviewed	uw	uw		53	045	01529221	0500000US53045	53045	Mason	06	2484892348	237296354	53	WA	Washington
2017/02/21 00:57:52.710	38.795833299999998	-122.735333299999994	1.320000000000000	4.160000000000000	mw	82	29.000000000000000	0.012620000000000	0.090000000000000	nc	nc72766046	2021/12/21 22:09:42.809	3 km SSW of Cobb, California	earthquake	0.120000000000000	0.160000000000000		3	reviewed	nc	nc		06	033	00277281	0500000US06033	06033	Lake	06	3254364315	188836455	06	CA	California
2017/02/03 16:13:42.340	40.238500000000002	-123.646833299999997	31.329999999999998	3.680000000000000	ml	27	44.000000000000000	0.059630000000000	0.090000000000000	nc	nc72759410	2017/04/27 01:38:43.040	7 km NNW of Alderpoint, California	earthquake	0.250000000000000	0.630000000000000	0.381000000000000	32	reviewed	nc	nc		06	023	01681908	0500000US06023	06023	Humboldt	06	9241527430	1253763757	06	CA	California
2017/01/27 19:08:29.710	38.793500000000002	-122.756166699999994	2.690000000000000	3.890000000000000	mw	98	43.000000000000000	0.018330000000000	0.080000000000000	nc	nc72756770	2017/04/19 18:31:02.040	4 km SW of Cobb, California	earthquake	0.100000000000000	0.160000000000000		5	reviewed	nc	nc		06	097	01657246	0500000US06097	06097	Sonoma	06	4081491107	497455304	06	CA	California
2017/01/23 03:15:19.780	36.588666699999997	-121.144833300000002	8.170000000000000	3.500000000000000	ml	52	57.000000000000000	0.085340000000000	0.090000000000000	nc	nc72755195	2017/04/19 18:30:56.040	24 km NE of Soledad, California	earthquake	0.120000000000000	0.350000000000000	0.170000000000000	55	reviewed	nc	nc		06	069	00277299	0500000US06069	06069	San Benito	06	3596590995	4719296	06	CA	California
2017/01/22 20:05:13.900	47.534833300000003	-123.526666700000007	42.149999999999999	3.580000000000000	ml	69	35.000000000000000	0.194900000000000	0.160000000000000	uw	uw61230002	2017/04/19 18:30:55.040	29 km ENE of Amanda Park, Washington	earthquake	0.230000000000000	0.550000000000000	0.166000000000000	57	reviewed	uw	uw		53	031	01531936	0500000US53031	53031	Jefferson	06	4671590207	995036034	53	WA	Washington
2016/12/31 23:25:27.120	32.974833300000000	-115.538833299999993	10.199999999999999	3.630000000000000	mw	47	77.000000000000000	0.072880000000000	0.290000000000000	ci	ci37775608	2017/03/23 22:52:11.040	1km WSW of Brawley, CA	earthquake	0.290000000000000	0.610000000000000		4	reviewed	ci	ci		06	025	00277277	0500000US06025	06025	Imperial	06	10817292933	790212281	06	CA	California
2016/12/31 23:06:56.130	32.975000000000001	-115.545833299999998	14.480000000000000	3.880000000000000	mw	49	76.000000000000000	0.069990000000000	0.270000000000000	ci	ci37775504	2022/06/16 17:39:39.607	2km WSW of Brawley, CA	earthquake	0.260000000000000	0.510000000000000		4	reviewed	ci	ci		06	025	00277277	0500000US06025	06025	Imperial	06	10817292933	790212281	06	CA	California
2016/12/31 22:41:26.530	32.974499999999999	-115.548333299999996	9.699999999999999	3.740000000000000	mw	47	76.000000000000000	0.069560000000000	0.250000000000000	ci	ci37775296	2022/06/16 17:39:20.892	2km WSW of Brawley, CA	earthquake	0.250000000000000	0.610000000000000		4	reviewed	ci	ci		06	025	00277277	0500000US06025	06025	Imperial	06	10817292933	790212281	06	CA	California
2016/12/28 17:56:59.830	34.151333299999997	-116.707166700000002	10.920000000000000	3.920000000000000	mw	117	25.000000000000000	0.122800000000000	0.160000000000000	ci	ci37772688	2020/04/04 06:34:05.712	16km NW of Morongo Valley, CA	earthquake	0.100000000000000	0.480000000000000		6	reviewed	ci	ci		06	071	00277300	0500000US06071	06071	San Bernardino	06	51954895600	117095140	06	CA	California
2016/12/16 01:25:52.900	32.829999999999998	-116.128500000000003	10.369999999999999	3.500000000000000	mw	107	32.000000000000000	0.046300000000000	0.260000000000000	ci	ci37765816	2022/06/16 17:39:01.538	16km NW of Ocotillo, CA	earthquake	0.150000000000000	0.450000000000000		4	reviewed	ci	ci		06	073	00277301	0500000US06073	06073	San Diego	06	10900649391	820695499	06	CA	California
2016/12/14 16:41:05.530	38.822166699999997	-122.841333300000002	1.480000000000000	5.010000000000000	mw	85	26.000000000000000	0.013510000000000	0.060000000000000	nc	nc72737985	2022/05/03 18:04:44.943	10 km W of Cobb, California	earthquake	0.080000000000000	0.100000000000000		6	reviewed	nc	nc		06	097	01657246	0500000US06097	06097	Sonoma	06	4081491107	497455304	06	CA	California
2016/12/14 11:58:39.840	35.560666699999999	-120.805000000000007	4.590000000000000	3.950000000000000	mw	83	43.000000000000000	0.067570000000000	0.070000000000000	nc	nc72737765	2021/12/21 22:08:26.975	9 km W of Templeton, California	earthquake	0.130000000000000	0.430000000000000		4	reviewed	nc	nc		06	079	00277304	0500000US06079	06079	San Luis Obispo	06	8548611925	815519172	06	CA	California
2016/12/14 07:44:24.970	37.638166699999999	-118.925166700000005	6.110000000000000	3.990000000000000	mw	37	55.000000000000000	0.021620000000000	0.050000000000000	nc	nc72737010	2021/12/21 22:07:42.328	4 km ESE of Mammoth Lakes, California	earthquake	0.200000000000000	0.260000000000000		3	reviewed	nc	nc		06	051	00277290	0500000US06051	06051	Mono	06	7896838487	214695672	06	CA	California
2016/11/09 00:55:46.860	36.463166700000002	-121.007000000000005	6.500000000000000	3.600000000000000	mw	73	63.000000000000000	0.039640000000000	0.090000000000000	nc	nc72722235	2017/03/18 00:06:11.011	26 km NE of Greenfield, California	earthquake	0.140000000000000	0.300000000000000		7	reviewed	nc	nc		06	069	00277299	0500000US06069	06069	San Benito	06	3596590995	4719296	06	CA	California
2016/11/06 13:00:46.390	39.659833300000003	-123.637333299999995	-0.650000000000000	4.060000000000000	mw	32	82.000000000000000	0.049550000000000	0.140000000000000	nc	nc72721105	2017/03/18 00:05:47.075	13 km WSW of Laytonville, California	earthquake	0.210000000000000	1.200000000000000		8	reviewed	nc	nc		06	045	00277287	0500000US06045	06045	Mendocino	06	9081426659	962946207	06	CA	California
2016/11/03 12:57:33.560	39.662166700000000	-123.631166699999994	-0.570000000000000	3.820000000000000	mw	30	82.000000000000000	0.045050000000000	0.130000000000000	nc	nc72719830	2017/03/18 00:05:09.581	13 km WSW of Laytonville, California	earthquake	0.200000000000000	1.610000000000000		14	reviewed	nc	nc		06	045	00277287	0500000US06045	06045	Mendocino	06	9081426659	962946207	06	CA	California
2016/10/18 22:09:07.690	36.713000000000001	-121.311333300000001	7.590000000000000	3.550000000000000	mw	68	41.000000000000000	0.055860000000000	0.130000000000000	nc	nc72714296	2022/06/16 17:52:08.941	8 km S of Tres Pinos, California	earthquake	0.150000000000000	0.450000000000000		5	reviewed	nc	nc		06	069	00277299	0500000US06069	06069	San Benito	06	3596590995	4719296	06	CA	California
2016/10/08 22:43:49.150	34.007500000000000	-117.252166700000004	14.109999999999999	3.740000000000000	mw	164	14.000000000000000	0.023540000000000	0.220000000000000	ci	ci37713424	2018/02/20 14:31:23.806	5km S of Loma Linda, CA	earthquake	0.120000000000000	0.260000000000000		6	reviewed	ci	ci		06	065	00277297	0500000US06065	06065	Riverside	06	18664901451	250194697	06	CA	California
2016/10/01 07:53:29.350	36.243499999999997	-120.359999999999999	10.789999999999999	3.520000000000000	mw	69	85.000000000000000	0.015320000000000	0.080000000000000	nc	nc72705776	2017/03/18 00:03:35.692	11 km N of Coalinga, California	earthquake	0.230000000000000	0.380000000000000		3	reviewed	nc	nc		06	019	00277274	0500000US06019	06019	Fresno	06	15431404077	137345152	06	CA	California
2016/09/28 01:05:51.190	33.298666699999998	-115.711833299999995	7.030000000000000	3.640000000000000	mw	104	35.000000000000000	0.056720000000000	0.240000000000000	ci	ci37703504	2016/12/14 03:17:54.040	6km SSE of Bombay Beach, CA	earthquake	0.190000000000000	0.530000000000000		4	reviewed	ci	ci		06	025	00277277	0500000US06025	06025	Imperial	06	10817292933	790212281	06	CA	California
2016/09/27 03:36:15.240	33.305833300000003	-115.700999999999993	2.520000000000000	4.130000000000000	mw	104	39.000000000000000	0.053910000000000	0.260000000000000	ci	ci37701632	2016/12/14 03:17:52.040	6km SSE of Bombay Beach, CA	earthquake	0.170000000000000	0.340000000000000		6	reviewed	ci	ci		06	025	00277277	0500000US06025	06025	Imperial	06	10817292933	790212281	06	CA	California
2016/09/27 03:23:58.150	33.299833300000003	-115.712333299999997	4.840000000000000	4.330000000000000	mw	104	35.000000000000000	0.055480000000000	0.230000000000000	ci	ci37701544	2016/12/14 03:17:52.040	6km SSE of Bombay Beach, CA	earthquake	0.170000000000000	0.510000000000000		6	reviewed	ci	ci		06	025	00277277	0500000US06025	06025	Imperial	06	10817292933	790212281	06	CA	California
2016/09/26 14:31:08.040	33.297666700000001	-115.713666700000005	2.200000000000000	4.320000000000001	mw	69	68.000000000000000	0.057210000000000	0.230000000000000	ci	ci37700296	2016/12/14 03:17:51.040	6km SSE of Bombay Beach, CA	earthquake	0.200000000000000	0.450000000000000		6	reviewed	ci	ci		06	025	00277277	0500000US06025	06025	Imperial	06	10817292933	790212281	06	CA	California
2016/09/13 07:50:22.080	37.804666699999999	-122.197500000000005	4.020000000000000	3.540000000000000	mw	236	12.000000000000000	0.009910000000000	0.140000000000000	nc	nc72694726	2023/10/18 17:36:21.374	3 km SE of Piedmont, California	earthquake	0.080000000000000	0.130000000000000		5	reviewed	nc	nc		06	001	01675839	0500000US06001	06001	Alameda	06	1909598013	216923745	06	CA	California
2016/08/28 21:20:52.090	40.436500000000002	-123.407833299999993	35.619999999999997	4.490000000000000	mw	35	64.000000000000000	0.097300000000000	0.100000000000000	nc	nc72686711	2017/03/18 00:01:59.693	8 km ESE of Mad River, California	earthquake	0.270000000000000	0.590000000000000		3	reviewed	nc	nc		06	105	00277317	0500000US06105	06105	Trinity	06	8234265085	73407950	06	CA	California
2016/08/21 21:47:48.290	37.623166699999999	-118.892833300000007	1.960000000000000	3.530000000000000	mw	47	76.000000000000000	0.008108000000000	0.070000000000000	nc	nc72682391	2018/07/02 18:01:56.669	7 km ESE of Mammoth Lakes, California	earthquake	0.150000000000000	0.220000000000000		4	reviewed	nc	nc		06	051	00277290	0500000US06051	06051	Mono	06	7896838487	214695672	06	CA	California
2016/08/18 03:39:54.830	36.399333300000002	-117.865333300000003	1.680000000000000	3.530000000000000	mw	33	52.000000000000000		0.160000000000000	ci	ci37449175	2019/03/06 17:45:03.912	18km NE of Olancha, CA	earthquake	0.190000000000000	0.820000000000000		6	reviewed	ci	ci		06	027	01804637	0500000US06027	06027	Inyo	06	26368508430	119088151	06	CA	California
2016/08/15 16:17:21.510	36.701500000000003	-121.337999999999994	4.400000000000001	3.620000000000000	mw	76	49.000000000000000	0.063060000000000	0.100000000000000	nc	nc72677741	2017/03/18 00:00:44.197	9 km S of Tres Pinos, California	earthquake	0.110000000000000	0.440000000000000		5	reviewed	nc	nc		06	069	00277299	0500000US06069	06069	San Benito	06	3596590995	4719296	06	CA	California
2016/08/10 13:12:28.600	39.960333300000002	-122.784666700000002	8.039999999999999	3.840000000000000	mw	12	111.000000000000000	0.117100000000000	0.120000000000000	nc	nc72673090	2017/03/17 23:59:04.536	22 km WNW of Paskenta, California	earthquake	0.450000000000000	0.740000000000000		4	reviewed	nc	nc		06	103	01692767	0500000US06103	06103	Tehama	06	7638228750	33767783	06	CA	California
2016/08/10 02:57:17.510	39.329333300000002	-122.801833299999998	14.449999999999999	5.090000000000000	mw	120	32.000000000000000	0.155000000000000	0.150000000000000	nc	nc72672610	2023/06/18 05:23:03.807	20 km NNE of Upper Lake, California	earthquake	0.120000000000000	0.210000000000000		6	reviewed	nc	nc		06	033	00277281	0500000US06033	06033	Lake	06	3254364315	188836455	06	CA	California
2016/08/04 04:58:32.600	40.150666700000002	-120.215333299999998	5.310000000000000	3.990000000000000	mw	32	143.000000000000000	0.305400000000000	0.100000000000000	nc	nc72670070	2018/07/02 18:00:07.295	5 km WNW of Patton Village, California	earthquake	0.350000000000000	1.150000000000000		5	reviewed	nc	nc		06	035	01693324	0500000US06035	06035	Lassen	06	11761615592	463426051	06	CA	California
2016/08/04 04:55:35.040	40.153833300000002	-120.213166700000002	6.870000000000000	4.480000000000002	mw	31	174.000000000000000	0.074770000000000	0.060000000000000	nc	nc72670060	2018/07/02 18:00:08.546	5 km WNW of Patton Village, California	earthquake	0.380000000000000	0.730000000000000		6	reviewed	nc	nc		06	035	01693324	0500000US06035	06035	Lassen	06	11761615592	463426051	06	CA	California
2016/08/02 11:31:04.390	40.141166699999999	-120.229500000000002	8.949999999999999	3.740000000000000	mw	32	194.000000000000000	0.057660000000000	0.160000000000000	nc	nc72669395	2018/07/02 17:59:54.245	6 km W of Patton Village, California	earthquake	0.660000000000000	0.450000000000000		5	reviewed	nc	nc		06	035	01693324	0500000US06035	06035	Lassen	06	11761615592	463426051	06	CA	California
2016/07/31 18:53:27.990	47.166833300000000	-123.708333300000007	35.240000000000002	3.500000000000000	ml	43	95.000000000000000	0.065790000000000	0.220000000000000	uw	uw61173722	2016/10/19 04:51:59.040	12 km NNE of Aberdeen Gardens, Washington	earthquake	0.320000000000000	0.660000000000000	0.144000000000000	165	reviewed	uw	uw		53	027	01531823	0500000US53027	53027	Grays Harbor	06	4924421612	834689898	53	WA	Washington
2016/07/31 16:21:05.830	32.958333300000000	-115.760499999999993	3.200000000000000	4.030000000000000	mw	69	30.000000000000000	0.035650000000000	0.230000000000000	ci	ci37644544	2016/10/19 04:51:58.040	16km SW of Westmorland, CA	earthquake	0.150000000000000	0.300000000000000		6	reviewed	ci	ci		06	025	00277277	0500000US06025	06025	Imperial	06	10817292933	790212281	06	CA	California
2016/07/21 23:09:05.780	40.724333299999998	-123.891833300000002	26.239999999999998	4.810000000000000	mw	49	39.000000000000000	0.140000000000000	0.170000000000000	nc	nc72664436	2019/02/21 21:54:18.846	19km SSE of Blue Lake, CA	earthquake	0.260000000000000	0.810000000000000		6	reviewed	nc	nc		06	023	01681908	0500000US06023	06023	Humboldt	06	9241527430	1253763757	06	CA	California
2016/07/19 21:39:20.380	36.697000000000003	-121.341333300000002	4.240000000000000	3.930000000000000	mw	34	85.000000000000000	0.063060000000000	0.080000000000000	nc	nc71103759	2017/02/10 17:08:42.700	10 km S of Tres Pinos, California	earthquake	0.200000000000000	0.380000000000000		4	reviewed	nc	nc		06	069	00277299	0500000US06069	06069	San Benito	06	3596590995	4719296	06	CA	California
2016/07/19 21:38:38.910	36.692500000000003	-121.329666700000004	5.870000000000000	4.220000000000000	mw	77	29.000000000000000	0.052250000000000	0.100000000000000	nc	nc72663506	2020/02/13 04:10:24.696	10 km S of Tres Pinos, California	earthquake	0.120000000000000	0.540000000000000		8	reviewed	nc	nc		06	069	00277299	0500000US06069	06069	San Benito	06	3596590995	4719296	06	CA	California
2016/07/18 09:27:25.020	37.029499999999999	-121.198166700000002	2.020000000000000	3.680000000000000	mw	107	49.000000000000000	0.048650000000000	0.120000000000000	nc	nc72662921	2018/10/06 04:39:01.307	25 km WSW of Volta, California	earthquake	0.100000000000000	0.520000000000000		10	reviewed	nc	nc		06	047	00277288	0500000US06047	06047	Merced	06	5013300944	111383846	06	CA	California
2016/07/18 05:53:31.160	36.689833299999997	-121.325166699999997	4.910000000000000	3.840000000000000	mw	74	53.000000000000000	0.047750000000000	0.110000000000000	nc	nc72662816	2017/03/24 05:02:15.123	11 km S of Tres Pinos, California	earthquake	0.120000000000000	0.440000000000000		6	reviewed	nc	nc		06	069	00277299	0500000US06069	06069	San Benito	06	3596590995	4719296	06	CA	California
2016/07/07 12:55:25.250	32.908999999999999	-115.531333300000000	12.789999999999999	3.760000000000000	mw	53	72.000000000000000	0.025830000000000	0.300000000000000	ci	ci37622848	2016/09/02 21:36:41.040	8km NNE of Imperial, CA	earthquake	0.270000000000000	0.680000000000000		4	reviewed	ci	ci		06	025	00277277	0500000US06025	06025	Imperial	06	10817292933	790212281	06	CA	California
2016/06/21 21:55:47.400	32.973500000000001	-115.571833299999994	14.760000000000000	3.890000000000000	mw	80	66.000000000000000	0.065130000000000	0.270000000000000	ci	ci37609552	2016/08/27 02:15:33.040	4km W of Brawley, CA	earthquake	0.180000000000000	0.350000000000000		6	reviewed	ci	ci		06	025	00277277	0500000US06025	06025	Imperial	06	10817292933	790212281	06	CA	California
2016/06/16 17:02:02.530	34.072333299999997	-116.378500000000003	2.430000000000000	3.530000000000000	mw	147	22.000000000000000	0.009956000000000	0.170000000000000	ci	ci37389015	2017/03/14 17:48:19.029	7km SE of Yucca Valley, CA	earthquake	0.080000000000000	0.170000000000000		4	reviewed	ci	ci		06	071	00277300	0500000US06071	06071	San Bernardino	06	51954895600	117095140	06	CA	California
2016/06/10 08:05:35.800	33.442500000000003	-116.405000000000001	12.740000000000000	3.750000000000000	ml	83	38.000000000000000	0.082520000000000	0.200000000000000	ci	ci37374711	2017/12/07 06:55:56.005	21km N of Borrego Springs, CA	earthquake	0.170000000000000	0.360000000000000	0.082000000000000	32	reviewed	ci	ci		06	065	00277297	0500000US06065	06065	Riverside	06	18664901451	250194697	06	CA	California
2016/06/10 08:04:38.700	33.431500000000000	-116.442666700000004	12.310000000000000	5.190000000000000	mw	143	18.000000000000000	0.092750000000000	0.230000000000000	ci	ci37374687	2022/10/18 03:23:41.007	20km NNW of Borrego Springs, CA	earthquake	0.130000000000000	0.340000000000000		6	reviewed	ci	ci		06	065	00277297	0500000US06065	06065	Riverside	06	18664901451	250194697	06	CA	California
2016/05/17 22:58:06.000	35.968666700000000	-120.526166700000005	7.830000000000000	3.500000000000000	mw	92	30.000000000000000	0.015320000000000	0.060000000000000	nc	nc72636855	2017/03/17 23:51:31.406	11 km NW of Parkfield, California	earthquake	0.100000000000000	0.130000000000000		4	reviewed	nc	nc		06	053	00277291	0500000US06053	06053	Monterey	06	8499616962	1267799938	06	CA	California
2016/05/12 05:29:55.440	38.815833300000001	-122.820666700000004	2.700000000000000	3.830000000000000	mw	83	31.000000000000000	0.009910000000000	0.060000000000000	nc	nc72634195	2017/03/17 23:50:59.951	8 km W of Cobb, California	earthquake	0.100000000000000	0.160000000000000		5	reviewed	nc	nc		06	097	01657246	0500000US06097	06097	Sonoma	06	4081491107	497455304	06	CA	California
2016/04/08 12:58:31.010	38.826333300000002	-122.849500000000006	1.740000000000000	3.770000000000000	mw	81	33.000000000000000	0.006306000000000	0.060000000000000	nc	nc72619445	2022/06/22 08:06:38.876	10 km W of Cobb, California	earthquake	0.100000000000000	0.140000000000000		4	reviewed	nc	nc		06	097	01657246	0500000US06097	06097	Sonoma	06	4081491107	497455304	06	CA	California
2016/03/19 21:20:32.380	38.848500000000001	-122.757999999999996	1.530000000000000	3.730000000000000	mw	72	46.000000000000000	0.011710000000000	0.050000000000000	nc	nc72609210	2017/03/17 23:49:14.843	4 km NW of Cobb, California	earthquake	0.090000000000000	0.150000000000000		7	reviewed	nc	nc		06	033	00277281	0500000US06033	06033	Lake	06	3254364315	188836455	06	CA	California
2016/03/12 08:42:40.300	34.521666699999997	-119.074833299999995	19.300000000000001	4.130000000000000	mw	85	40.000000000000000	0.099130000000000	0.320000000000000	ci	ci37534768	2022/06/22 08:01:46.987	17km ENE of Ojai, CA	earthquake	0.240000000000000	0.430000000000000		4	reviewed	ci	ci		06	111	00277320	0500000US06111	06111	Ventura	06	4771968316	947365005	06	CA	California
2016/02/24 00:02:23.630	35.542333300000003	-119.372833299999996	22.140000000000001	4.870000000000000	mw	84	37.000000000000000	0.295000000000000	0.290000000000000	ci	ci37528064	2022/04/27 00:50:53.226	6km SSW of Wasco, CA	earthquake	0.240000000000000	0.650000000000000		6	reviewed	ci	ci		06	029	02054176	0500000US06029	06029	Kern	06	21062456129	78764641	06	CA	California
2016/02/23 03:19:52.940	34.694333299999997	-116.242833300000001	2.350000000000000	4.100000000000000	mw	94	43.000000000000000	0.076210000000000	0.160000000000000	ci	ci37527664	2020/05/07 03:44:34.481	8km WSW of Ludlow, CA	earthquake	0.100000000000000	0.310000000000000		6	reviewed	ci	ci		06	071	00277300	0500000US06071	06071	San Bernardino	06	51954895600	117095140	06	CA	California
2016/02/20 06:13:20.330	34.609833299999998	-116.628833299999997	6.700000000000000	4.310000000000000	mw	153	27.000000000000000	0.034120000000000	0.160000000000000	ci	ci37526424	2016/05/03 23:44:12.040	36km ENE of Lucerne Valley, CA	earthquake	0.090000000000000	0.350000000000000		6	reviewed	ci	ci		06	071	00277300	0500000US06071	06071	San Bernardino	06	51954895600	117095140	06	CA	California
2016/02/16 23:27:31.020	37.202333299999999	-118.399833299999997	15.080000000000000	4.310000000000000	mw	54	71.000000000000000	0.119800000000000	0.060000000000000	nc	nc72592705	2018/07/02 17:47:58.155	8 km S of Wilkerson, California	earthquake	0.230000000000000	0.590000000000000		6	reviewed	nc	nc		06	027	01804637	0500000US06027	06027	Inyo	06	26368508430	119088151	06	CA	California
2016/02/16 23:04:26.910	37.202333299999999	-118.403499999999994	15.060000000000000	4.770000000000000	mw	52	104.000000000000000	0.118000000000000	0.070000000000000	nc	nc72592670	2022/08/07 09:43:50.188	8 km S of Wilkerson, California	earthquake	0.270000000000000	0.630000000000000		6	reviewed	nc	nc		06	027	01804637	0500000US06027	06027	Inyo	06	26368508430	119088151	06	CA	California
2016/02/16 09:24:20.700	34.302666700000003	-116.863333299999994	3.140000000000000	3.870000000000000	mw	115	37.000000000000000	0.054110000000000	0.160000000000000	ci	ci37524376	2019/11/21 17:19:40.290	5km NNW of Big Bear City, CA	earthquake	0.100000000000000	0.350000000000000		6	reviewed	ci	ci		06	071	00277300	0500000US06071	06071	San Bernardino	06	51954895600	117095140	06	CA	California
2016/02/15 15:42:52.610	37.571333299999999	-118.857333299999993	5.000000000000000	3.740000000000000	ml	41	54.000000000000000	0.028830000000000	0.060000000000000	nc	nc72591580	2018/07/02 17:47:48.726	12 km W of Aspen Springs, California	earthquake	0.180000000000000	0.360000000000000	0.216000000000000	58	reviewed	nc	nc		06	051	00277290	0500000US06051	06051	Mono	06	7896838487	214695672	06	CA	California
2016/02/08 06:20:42.400	35.464333300000000	-119.973333299999993	7.640000000000000	3.540000000000000	mw	44	68.000000000000000	0.029730000000000	0.300000000000000	ci	ci37521568	2016/08/04 02:27:33.160	13km N of Simmler, CA	earthquake	0.360000000000000	1.150000000000000		5	reviewed	ci	ci		06	029	02054176	0500000US06029	06029	Kern	06	21062456129	78764641	06	CA	California
2016/02/04 07:20:58.120	35.460666699999997	-119.975666700000005	8.150000000000000	3.510000000000000	ml	59	34.000000000000000	0.027190000000000	0.270000000000000	ci	ci37520200	2022/06/22 08:00:34.229	12km N of Simmler, CA	earthquake	0.240000000000000	0.630000000000000	0.123000000000000	115	reviewed	ci	ci		06	029	02054176	0500000US06029	06029	Kern	06	21062456129	78764641	06	CA	California
2016/01/24 15:32:16.360	34.697166699999997	-116.239166699999998	2.610000000000000	4.110000000000001	mw	44	43.000000000000000	0.073720000000000	0.160000000000000	ci	ci37299263	2020/05/21 00:54:39.906	8km WSW of Ludlow, CA	earthquake	0.150000000000000	0.430000000000000		6	reviewed	ci	ci		06	071	00277300	0500000US06071	06071	San Bernardino	06	51954895600	117095140	06	CA	California
2016/01/19 10:21:06.950	34.692000000000000	-116.236833300000001	2.370000000000000	3.650000000000000	mw	34	60.000000000000000	0.070990000000000	0.170000000000000	ci	ci37297743	2022/06/16 01:39:51.626	8km WSW of Ludlow, CA	earthquake	0.170000000000000	0.500000000000000		4	reviewed	ci	ci		06	071	00277300	0500000US06071	06071	San Bernardino	06	51954895600	117095140	06	CA	California
2016/01/14 04:23:58.850	35.405666699999998	-117.809833299999994	6.880000000000000	3.610000000000000	mlr	48	39.000000000000000	0.127700000000000	0.160000000000000	ci	ci37295831	2022/06/16 01:38:17.746	16km WNW of Johannesburg, CA	earthquake	0.150000000000000	0.660000000000000	0.194000000000000	349	reviewed	ci	ci		06	029	02054176	0500000US06029	06029	Kern	06	21062456129	78764641	06	CA	California
2016/01/07 08:29:28.830	40.277999999999999	-124.323999999999998	16.270000000000000	3.660000000000000	mw	23	223.000000000000000	0.049550000000000	0.160000000000000	nc	nc72574520	2022/06/16 06:28:01.803	29 km SW of Scotia, California	earthquake	0.740000000000000	0.350000000000000		5	reviewed	nc	nc		06	023	01681908	0500000US06023	06023	Humboldt	06	9241527430	1253763757	06	CA	California
2016/01/07 05:49:52.430	40.273166699999997	-124.339500000000001	16.949999999999999	4.310000000000000	mw	24	213.000000000000000	0.058560000000000	0.140000000000000	nc	nc72574495	2020/05/21 01:28:57.504	30 km SW of Scotia, California	earthquake	0.620000000000000	0.340000000000000		6	reviewed	nc	nc		06	023	01681908	0500000US06023	06023	Humboldt	06	9241527430	1253763757	06	CA	California
2016/01/06 14:42:34.880	33.958500000000001	-116.888333299999999	16.670000000000002	4.390000000000000	mw	136	12.000000000000000	0.054050000000000	0.180000000000000	ci	ci37510616	2023/06/04 20:18:08.909	4km NNW of Banning, CA	earthquake	0.110000000000000	0.270000000000000		6	reviewed	ci	ci		06	065	00277297	0500000US06065	06065	Riverside	06	18664901451	250194697	06	CA	California
2015/12/30 01:53:45.550	34.187666700000001	-117.408000000000001	8.490000000000000	3.770000000000000	mw	156	23.000000000000000	0.091500000000000	0.220000000000000	ci	ci37507592	2022/06/16 02:05:27.582	4km S of Devore, CA	earthquake	0.120000000000000	0.450000000000000		6	reviewed	ci	ci		06	071	00277300	0500000US06071	06071	San Bernardino	06	51954895600	117095140	06	CA	California
2015/12/30 01:48:57.310	34.191000000000003	-117.413166700000005	6.980000000000000	4.400000000000001	mw	173	23.000000000000000	0.080520000000000	0.250000000000000	ci	ci37507576	2023/11/14 23:51:11.334	4km SSW of Devore, CA	earthquake	0.140000000000000	0.510000000000000		6	reviewed	ci	ci		06	071	00277300	0500000US06071	06071	San Bernardino	06	51954895600	117095140	06	CA	California
2015/12/27 18:31:18.030	35.214333300000000	-117.281499999999994	3.170000000000000	4.250000000000000	mw	107	28.000000000000000	0.191400000000000	0.140000000000000	ci	ci37506472	2020/05/21 00:57:30.191	37km ESE of Johannesburg, CA	earthquake	0.100000000000000	0.490000000000000		6	reviewed	ci	ci		06	071	00277300	0500000US06071	06071	San Bernardino	06	51954895600	117095140	06	CA	California
2015/12/26 11:55:16.430	35.211500000000001	-117.280000000000001	2.610000000000000	3.780000000000000	mw	110	53.000000000000000	0.194100000000000	0.150000000000000	ci	ci37506120	2022/06/16 02:04:51.105	37km ESE of Johannesburg, CA	earthquake	0.100000000000000	0.450000000000000		5	reviewed	ci	ci		06	071	00277300	0500000US06071	06071	San Bernardino	06	51954895600	117095140	06	CA	California
2015/12/26 08:04:31.150	35.212166699999997	-117.280833299999998	3.140000000000000	3.740000000000000	mw	102	53.000000000000000	0.193500000000000	0.140000000000000	ci	ci37506064	2022/06/16 02:04:31.310	37km ESE of Johannesburg, CA	earthquake	0.100000000000000	0.460000000000000		6	reviewed	ci	ci		06	071	00277300	0500000US06071	06071	San Bernardino	06	51954895600	117095140	06	CA	California
2015/12/24 19:14:46.450	37.411000000000001	-118.512333299999995	6.970000000000000	3.720000000000000	ml	47	63.000000000000000	0.068470000000000	0.060000000000000	nc	nc72571551	2022/06/16 06:27:29.014	2 km ESE of Mesa, California	earthquake	0.210000000000000	0.600000000000000	0.246000000000000	50	reviewed	nc	nc		06	027	01804637	0500000US06027	06027	Inyo	06	26368508430	119088151	06	CA	California
2015/12/18 00:21:00.930	33.256166700000001	-115.718333299999998	3.330000000000000	3.600000000000000	mw	68	50.000000000000000	0.097000000000000	0.190000000000000	ci	ci37285815	2022/06/16 01:36:14.828	10km S of Bombay Beach, CA	earthquake	0.140000000000000	0.310000000000000		4	reviewed	ci	ci		06	025	00277277	0500000US06025	06025	Imperial	06	10817292933	790212281	06	CA	California
2015/11/13 07:36:07.300	36.776000000000003	-121.290666700000003	8.619999999999999	3.510000000000000	ml	77	72.000000000000000	0.041440000000000	0.080000000000000	nc	nc72554936	2022/06/16 06:25:20.792	3 km ESE of Tres Pinos, California	earthquake	0.120000000000000	0.240000000000000	0.205000000000000	65	reviewed	nc	nc		06	069	00277299	0500000US06069	06069	San Benito	06	3596590995	4719296	06	CA	California
2015/10/31 06:10:47.380	39.603666699999998	-121.935000000000002	21.050000000000001	3.530000000000000	mw	33	48.000000000000000	0.253200000000000	0.140000000000000	nc	nc72546355	2022/06/16 06:24:18.170	12 km WSW of Durham, California	earthquake	0.290000000000000	0.590000000000000		7	reviewed	nc	nc		06	007	01675842	0500000US06007	06007	Butte	06	4238438186	105311003	06	CA	California
2015/10/19 23:21:17.680	37.791833300000000	-121.963499999999996	7.400000000000000	3.600000000000000	mw	161	56.000000000000000	0.007207000000000	0.150000000000000	nc	nc72540765	2022/06/16 17:51:49.785	1 km NE of San Ramon, California	earthquake	0.100000000000000	0.100000000000000		5	reviewed	nc	nc		06	013	01675903	0500000US06013	06013	Contra Costa	06	1857233047	225282636	06	CA	California
2015/09/28 21:36:40.160	39.443500000000000	-122.986500000000007	7.991000000000000	3.910000000000000	mw	56	20.000000000000000	0.067570000000000	0.090000000000000	nc	nc72532161	2022/06/16 06:20:56.386	17 km NE of Potter Valley, California	earthquake	0.130000000000000	0.570000000000000		6	reviewed	nc	nc		06	033	00277281	0500000US06033	06033	Lake	06	3254364315	188836455	06	CA	California
2015/09/16 16:10:47.340	34.137166700000002	-116.858000000000004	9.550000000000001	4.000000000000000	mw	210	20.000000000000000	0.077900000000000	0.170000000000000	ci	ci37243591	2020/05/21 00:53:40.432	13km SSE of Big Bear Lake, CA	earthquake	0.080000000000000	0.190000000000000		8	reviewed	ci	ci		06	071	00277300	0500000US06071	06071	San Bernardino	06	51954895600	117095140	06	CA	California
2015/09/12 22:22:12.400	47.517833299999999	-121.749833300000006	18.829999999999998	3.860000000000000	ml	59	56.000000000000000	0.086600000000000	0.320000000000000	uw	uw61064752	2019/01/21 01:42:35.986	3 km NE of North Bend, Washington	earthquake	0.470000000000000	0.690000000000000	0.151000000000000	213	reviewed	uw	uw		53	033	01531933	0500000US53033	53033	King	06	5478600963	497675093	53	WA	Washington
2015/09/08 08:13:42.940	41.986833300000001	-120.162333300000000	7.097000000000000	3.520000000000000	ml	10	98.000000000000000	0.134200000000000	0.090000000000000	nc	nc72522031	2022/06/24 20:47:22.563	11 km E of New Pine Creek, California	earthquake	0.350000000000000	0.910000000000000	0.127000000000000	22	reviewed	nc	nc		06	049	00277289	0500000US06049	06049	Modoc	06	10140960152	745420661	06	CA	California
2015/09/01 16:42:45.630	48.307333300000003	-119.019333300000000	9.130000000000001	4.150000000000001	ml	15	112.000000000000000	0.215600000000000	0.080000000000000	uw	uw61073836	2022/06/16 09:19:35.043	15 km N of Nespelem Community, Washington	earthquake	0.390000000000000	0.660000000000000	0.141000000000000	176	reviewed	uw	uw		53	047	01531928	0500000US53047	53047	Okanogan	06	13639353722	120408325	53	WA	Washington
2015/08/29 08:13:14.110	39.481000000000002	-123.596833300000000	5.046000000000000	3.560000000000000	mw	65	139.000000000000000	0.087390000000000	0.150000000000000	nc	nc72515311	2022/06/16 06:19:36.353	16 km E of Cleone, California	earthquake	0.210000000000000	0.340000000000000		3	reviewed	nc	nc		06	045	00277287	0500000US06045	06045	Mendocino	06	9081426659	962946207	06	CA	California
2015/08/23 17:41:18.670	38.784333300000000	-122.743666700000006	3.510000000000000	3.830000000000000	mw	105	34.000000000000000	0.005405000000000	0.070000000000000	nc	nc72511186	2022/06/16 06:19:18.938	4 km SSW of Cobb, California	earthquake	0.090000000000000	0.150000000000000		4	reviewed	nc	nc		06	033	00277281	0500000US06033	06033	Lake	06	3254364315	188836455	06	CA	California
2015/08/22 13:34:48.830	37.597499999999997	-118.787833300000003	4.760000000000000	3.710000000000000	mw	40	81.000000000000000	0.033330000000000	0.040000000000000	nc	nc72510456	2022/06/16 06:18:58.362	8 km NW of Aspen Springs, California	earthquake	0.190000000000000	0.260000000000000		5	reviewed	nc	nc		06	051	00277290	0500000US06051	06051	Mono	06	7896838487	214695672	06	CA	California
2015/08/17 13:49:17.320	37.836666700000002	-122.232166699999993	4.690000000000000	4.010000000000000	mw	270	12.000000000000000	0.011710000000000	0.150000000000000	nc	nc72507396	2021/01/07 22:04:04.940	1 km N of Piedmont, California	earthquake	0.080000000000000	0.110000000000000		9	reviewed	nc	nc		06	001	01675839	0500000US06001	06001	Alameda	06	1909598013	216923745	06	CA	California
2015/07/25 12:54:06.990	34.091999999999999	-117.444999999999993	5.079000000000000	3.810000000000000	mw	195	13.000000000000000	0.009156000000000	0.250000000000000	ci	ci37213455	2022/06/16 17:36:23.504	1km ESE of Fontana, CA	earthquake	0.130000000000000	0.340000000000000		6	reviewed	ci	ci		06	071	00277300	0500000US06071	06071	San Bernardino	06	51954895600	117095140	06	CA	California
2015/07/21 09:41:14.480	37.577666700000002	-121.974000000000004	8.369999999999999	3.980000000000000	mw	282	16.000000000000000	0.009009000000000	0.170000000000000	nc	nc72490826	2019/10/15 05:54:15.472	3 km NNE of Fremont, California	earthquake	0.080000000000000	0.120000000000000		4	reviewed	nc	nc		06	001	01675839	0500000US06001	06001	Alameda	06	1909598013	216923745	06	CA	California
2015/07/10 03:29:49.160	38.808166700000001	-122.790333300000000	3.026000000000000	3.830000000000000	mw	94	19.000000000000000	0.003604000000000	0.050000000000000	nc	nc72483061	2022/06/16 06:16:22.623	6 km WSW of Cobb, California	earthquake	0.090000000000000	0.140000000000000		10	reviewed	nc	nc		06	097	01657246	0500000US06097	06097	Sonoma	06	4081491107	497455304	06	CA	California
2015/07/04 15:42:18.050	44.089500000000001	-122.831000000000003	7.950000000000000	4.140000000000000	ml	24	42.000000000000000	0.125700000000000	0.260000000000000	uw	uw61037147	2022/06/16 18:01:11.600	16 km ENE of Springfield, Oregon	earthquake	0.410000000000000	2.300000000000000	0.152000000000000	194	reviewed	uw	uw		41	039	01135855	0500000US41039	41039	Lane	06	11801553916	434809019	41	OR	Oregon
2015/07/02 19:38:39.760	32.981000000000002	-115.581333299999997	11.760000000000000	3.570000000000000	ml	67	63.000000000000000	0.057100000000000	0.230000000000000	ci	ci37196663	2022/06/16 01:20:34.852	5km W of Brawley, CA	earthquake	0.180000000000000	0.340000000000000	0.149000000000000	177	reviewed	ci	ci		06	025	00277277	0500000US06025	06025	Imperial	06	10817292933	790212281	06	CA	California
2015/06/14 18:34:52.280	35.721666700000000	-117.599000000000004	8.887000000000000	3.630000000000000	ml	63	42.000000000000000	0.093880000000000	0.160000000000000	ci	ci37400032	2022/06/16 02:00:09.919	13km NNE of Ridgecrest, CA	earthquake	0.120000000000000	0.330000000000000	0.167000000000000	192	reviewed	ci	ci		06	071	00277300	0500000US06071	06071	San Bernardino	06	51954895600	117095140	06	CA	California
2015/06/09 21:58:41.530	33.777999999999999	-115.700666699999999	9.949000000000000	3.830000000000000	ml	80	41.000000000000000	0.087270000000000	0.180000000000000	ci	ci37396400	2022/06/16 01:59:51.468	29km WNW of Desert Center, CA	earthquake	0.180000000000000	0.390000000000000	0.119000000000000	121	reviewed	ci	ci		06	065	00277297	0500000US06065	06065	Riverside	06	18664901451	250194697	06	CA	California
2015/06/04 15:12:49.190	35.482333300000001	-118.423833299999998	3.958000000000000	3.520000000000000	ml	62	33.000000000000000	0.184600000000000	0.150000000000000	ci	ci37393496	2022/06/16 01:58:25.995	13km SSE of Bodfish, CA	earthquake	0.140000000000000	0.530000000000000	0.149000000000000	133	reviewed	ci	ci		06	029	02054176	0500000US06029	06029	Kern	06	21062456129	78764641	06	CA	California
2015/06/02 01:31:11.550	35.859499999999997	-117.688833299999999	3.067000000000000	3.510000000000000	ml	44	36.000000000000000	0.080010000000000	0.140000000000000	ci	ci37392152	2022/06/16 01:56:56.404	21km ESE of Little Lake, CA	earthquake	0.120000000000000	0.260000000000000	0.173000000000000	75	reviewed	ci	ci		06	027	01804637	0500000US06027	06027	Inyo	06	26368508430	119088151	06	CA	California
2015/05/31 13:02:56.460	33.313499999999998	-116.281666700000002	12.769000000000000	3.590000000000000	mw	128	20.000000000000000	0.072770000000000	0.200000000000000	ci	ci37390968	2022/06/16 01:56:03.794	11km NE of Borrego Springs, CA	earthquake	0.120000000000000	0.370000000000000		6	reviewed	ci	ci		06	073	00277301	0500000US06073	06073	San Diego	06	10900649391	820695499	06	CA	California
2015/05/30 05:23:56.720	33.876666700000001	-116.142499999999998	7.040000000000000	3.700000000000000	ml	104	39.000000000000000	0.055030000000000	0.150000000000000	ci	ci37390168	2022/06/16 17:37:35.323	19km NNE of Indio, CA	earthquake	0.110000000000000	0.330000000000000	0.132000000000000	123	reviewed	ci	ci		06	065	00277297	0500000US06065	06065	Riverside	06	18664901451	250194697	06	CA	California
2015/05/22 02:53:00.780	38.431666700000001	-122.250333299999994	12.830000000000000	4.090000000000000	mw	172	90.000000000000000	0.008108000000000	0.190000000000000	nc	nc72453246	2020/05/21 01:26:06.258	5 km WSW of Moskowite Corner, California	earthquake	0.170000000000000	0.230000000000000		5	reviewed	nc	nc		06	055	00277292	0500000US06055	06055	Napa	06	1938114186	104300794	06	CA	California
2015/05/21 03:15:29.690	33.162166700000000	-115.642499999999998	5.740000000000000	4.100000000000000	mw	91	41.000000000000000	0.026770000000000	0.260000000000000	ci	ci37166079	2020/05/12 04:26:46.174	13km WNW of Calipatria, CA	earthquake	0.170000000000000	0.380000000000000		8	reviewed	ci	ci		06	025	00277277	0500000US06025	06025	Imperial	06	10817292933	790212281	06	CA	California
2015/05/19 18:36:01.620	36.662833300000003	-120.870166699999999	-0.120000000000000	3.820000000000000	mw	59	78.000000000000000	0.062160000000000	0.140000000000000	nc	nc72451856	2022/06/16 06:14:41.522	38 km SSW of South Dos Palos, California	earthquake	0.180000000000000	0.340000000000000		6	reviewed	nc	nc		06	069	00277299	0500000US06069	06069	San Benito	06	3596590995	4719296	06	CA	California
2015/05/10 15:42:58.860	35.028666700000002	-119.073833300000004	1.270000000000000	3.820000000000000	ml	125	42.000000000000000		0.300000000000000	ci	ci37377816	2018/04/16 18:05:33.927	16km NW of Grapevine, CA	earthquake	0.180000000000000	31.609999999999999	0.144000000000000	167	reviewed	ci	ci		06	029	02054176	0500000US06029	06029	Kern	06	21062456129	78764641	06	CA	California
2015/05/07 08:42:35.250	48.335833299999997	-122.084333299999997	10.113000000000000	3.580000000000000	ml	51	38.000000000000000	0.072210000000000	0.360000000000000	uw	uw60998397	2019/07/13 07:11:02.115	4 km WNW of Lake Cavanaugh, Washington	earthquake	0.560000000000000	0.940000000000000	0.150000000000000	195	reviewed	uw	uw		53	057	01531402	0500000US53057	53057	Skagit	06	4481247129	483851713	53	WA	Washington
2015/05/06 14:32:04.070	37.966166700000002	-122.043333300000000	12.119999999999999	3.510000000000000	mw	197	36.000000000000000	0.009009000000000	0.190000000000000	nc	nc72444186	2022/06/16 06:13:35.284	1 km SW of Concord, California	earthquake	0.120000000000000	0.180000000000000		4	reviewed	nc	nc		06	013	01675903	0500000US06013	06013	Contra Costa	06	1857233047	225282636	06	CA	California
2015/05/06 07:39:46.970	33.812833300000001	-116.979500000000002	14.859999999999999	3.720000000000000	ml	184	22.000000000000000	0.010800000000000	0.210000000000000	ci	ci37375632	2022/06/16 01:50:56.547	4km NNW of San Jacinto, CA	earthquake	0.100000000000000	0.180000000000000	0.143000000000000	196	reviewed	ci	ci		06	065	00277297	0500000US06065	06065	Riverside	06	18664901451	250194697	06	CA	California
2015/05/03 22:13:19.500	37.966500000000003	-122.043666700000003	13.140000000000001	3.640000000000000	mw	267	30.000000000000000	0.013510000000000	0.210000000000000	nc	nc72439615	2022/06/16 17:51:29.409	1 km SW of Concord, California	earthquake	0.140000000000000	0.180000000000000		3	reviewed	nc	nc		06	013	01675903	0500000US06013	06013	Contra Costa	06	1857233047	225282636	06	CA	California
2015/05/03 11:07:18.080	33.993666699999999	-118.361333299999998	11.109999999999999	3.800000000000000	ml	195	25.000000000000000	0.003144000000000	0.250000000000000	ci	ci37374008	2020/04/22 07:36:28.206	1km W of View Park-Windsor Hills, CA	earthquake	0.130000000000000	0.200000000000000	0.174000000000000	251	reviewed	ci	ci		06	037	00277283	0500000US06037	06037	Los Angeles	06	10510671776	1794675167	06	CA	California
2015/04/02 07:06:03.870	37.792000000000002	-121.986833300000001	9.890000000000001	3.610000000000000	mw	232	45.000000000000000	0.006306000000000	0.140000000000000	nc	nc72424876	2022/06/16 17:51:05.336	1 km NNW of San Ramon, California	earthquake	0.090000000000000	0.120000000000000		6	reviewed	nc	nc		06	013	01675903	0500000US06013	06013	Contra Costa	06	1857233047	225282636	06	CA	California
2015/03/30 09:21:56.690	34.791166699999998	-116.261166700000004	2.912000000000000	4.040000000000000	ml	45	61.000000000000000	0.071730000000000	0.160000000000000	ci	ci37352384	2020/05/02 03:32:53.730	12km NW of Ludlow, CA	earthquake	0.150000000000000	0.570000000000000	0.146000000000000	238	reviewed	ci	ci		06	071	00277300	0500000US06071	06071	San Bernardino	06	51954895600	117095140	06	CA	California
2015/03/27 15:36:57.470	33.929833299999999	-116.031999999999996	1.214000000000000	3.670000000000000	ml	92	47.000000000000000	0.075970000000000	0.270000000000000	ci	ci37350736	2022/06/16 01:48:22.564	24km S of Twentynine Palms, CA	earthquake	0.170000000000000	0.540000000000000	0.124000000000000	209	reviewed	ci	ci		06	065	00277297	0500000US06065	06065	Riverside	06	18664901451	250194697	06	CA	California
2015/03/27 13:30:14.330	36.227166699999998	-120.352833300000000	10.440000000000000	4.110000000000001	mw	86	50.000000000000000	0.023420000000000	0.100000000000000	nc	nc72418390	2020/05/02 03:32:36.803	9 km N of Coalinga, California	earthquake	0.150000000000000	0.270000000000000		10	reviewed	nc	nc		06	019	00277274	0500000US06019	06019	Fresno	06	15431404077	137345152	06	CA	California
[truncated: 1,263 more rows]
